# Supplementary material for: Integrated Hair Follicle Profiles of microRNAs and mRNAs to Reveal the Pattern Formation of Hu Sheep Lambskin
Source: Genes (Basel). 2022 Feb 14;13(2):342. doi: 10.3390/genes13020342 (PMC8872417; doi:10.3390/genes13020342)
Supplement: Supplementary file 1 [file genes-13-00342-s001.zip]

Archive with 10 entries (10 files):
- Supplementary Figure S1.tif
- Supplementary Figure S2.tif
- Supplementary Table S1.xlsx
- Supplementary Table S2.xlsx
- Supplementary Table S3.xlsx
- Supplementary Table S4.xlsx
- Supplementary Table S5.xlsx
- Supplementary Table S6.xlsx
- Supplementary Table S7.xlsx
- Supplementary Table S8.xlsx
