# Supplementary material for: Integrated Hair Follicle Profiles of microRNAs and mRNAs to Reveal the Pattern Formation of Hu Sheep Lambskin
Source: Genes (Basel). 2022 Feb 14;13(2):342. doi: 10.3390/genes13020342 (PMC8872417; doi:10.3390/genes13020342)
Supplement: Supplementary file 1 [file genes-13-00342-s001.zip › Supplementary Table S1.xlsx]

## Sheet: Sheet1
Supplementary Table S1.Primers information of miRNAs and mRNAs
miRNA/mRNA ID	Forward Primers (5'-3')	Reverse Primers (5'-3')	Products length (BP)
miR-125b	CAATCCCTGAGACCCTAACTTGTG
miR-181a	GTGAACATTCAACGCTGTCGGTGAGT
miR-200b	GTGTAATACTGCCTGGTAATGATG
let-7c	CACGGCTGAGGTAGTAGGTTGTTGTATG
miR-10a	CGATACCCTGTAGATCCGAATTTG
miR-143	ACGGTGAGATGAAGCACTGTAGC
U6	TGGAACGATACAGAGAAGATTAGCA
CD34	CAGCAGTCACCTCAGTTCCA	CGCCTCTGAAGTCGTAAAGC	155
FGF12	TGAAGGCCAGCCTCTATGTG	AACCAAGCTCGGCCTGATTC	160
LMO3	GCAACCGAAAGATCAAGGAC	TCTCTGCGACAAAGGATAAGG	151
ZNF536	AGCCTAGGATCAGCCATGAA	GGTGCCGTTCTAGGTGGTAT	172
SOBP	AGAAATAAGGTATGTGACTGGTGT	ACTGAAGCCTTCTTTCCCCG	85
GABRA1	CCCATGCCTGCCCTCTAAAA	TGGTTTAGGCGTGACCCATC	121
GAPDH	GTCGGAGTGAACGGATTTGG	CATTGATGACGAGCTTCCCG	196
