# Supplementary material for: Integrated Hair Follicle Profiles of microRNAs and mRNAs to Reveal the Pattern Formation of Hu Sheep Lambskin
Source: Genes (Basel). 2022 Feb 14;13(2):342. doi: 10.3390/genes13020342 (PMC8872417; doi:10.3390/genes13020342)
Supplement: Supplementary file 1 [file genes-13-00342-s001.zip › Supplementary Table S2.xlsx]

## Sheet: Sheet1
Supplementary Table S2. Overview of the quality control of miRNA reads generated from hair follicle tissues.
Sample	Raw reads	Bases	Error rate	Q20	Q30	GC content	N% > 10%	low quality	5_adapter_contamine	3_adapter_null or insert_null	with ployA/T/G/C	clean reads
SM3	10926925 (100.00%)	0.546G	0.0001	0.9798	0.9379	0.5009	169 (0.00%)	90552 (0.83%)	8304 (0.08%)	444841 (4.07%)	14370 (0.13%)	10368689 (94.89%)
SM2	10652353 (100.00%)	0.533G	0.0001	0.9799	0.9377	0.4975	157 (0.00%)	78291 (0.73%)	10840 (0.10%)	461488 (4.33%)	8885 (0.08%)	10092692 (94.75%)
SM1	11145079 (100.00%)	0.557G	0.0001	0.9809	0.9402	0.4971	159 (0.00%)	75425 (0.68%)	5956 (0.05%)	345749 (3.10%)	5604 (0.05%)	10712186 (96.12%)
ST1	11143988 (100.00%)	0.557G	0.0001	0.9863	0.9563	0.5129	49 (0.00%)	68371 (0.61%)	23134 (0.21%)	696889 (6.25%)	20777 (0.19%)	10334768 (92.74%)
ST2	10566143 (100.00%)	0.528G	0.0001	0.9809	0.9404	0.505	58 (0.00%)	59372 (0.56%)	7383 (0.07%)	355747 (3.37%)	15663 (0.15%)	10127920 (95.85%)
ST3	17286846 (100.00%)	0.864G	0.0001	0.9914	0.9712	0.4936	239 (0.00%)	41493 (0.24%)	5618 (0.03%)	158350 (0.92%)	14305 (0.08%)	17066841 (98.73%)
