# Supplementary material for: Integrated Hair Follicle Profiles of microRNAs and mRNAs to Reveal the Pattern Formation of Hu Sheep Lambskin
Source: Genes (Basel). 2022 Feb 14;13(2):342. doi: 10.3390/genes13020342 (PMC8872417; doi:10.3390/genes13020342)
Supplement: Supplementary file 1 [file genes-13-00342-s001.zip › Supplementary Table S3.xlsx]

## Sheet: Sheet1
Supplementary Table S3. DE miRNAs from SM vs. ST in hair follicle
sRNA	SM_readcount	ST_readcount	log2FoldChange	p	significant
novel_425	1.19499	15.3542	-3.6902	0.0031553	TRUE
novel_112	251.572	73.314	1.7831	0.0032459	TRUE
novel_68	522.534	2682.65	-2.3606	0.008868	TRUE
oar-miR-433-3p	5.75427	0.851805	2.6804	0.014812	TRUE
novel_415	2.78083	16.568	-2.6223	0.016887	TRUE
novel_524	1080.08	3754.05	-1.7972	0.017581	TRUE
novel_116	74.2055	266.308	-1.8486	0.017864	TRUE
oar-miR-409-5p	8.16469	1.73554	2.0528	0.017871	TRUE
oar-miR-543-3p	20.9801	6.59749	1.6447	0.021623	TRUE
oar-miR-431	4.26175	0.650829	2.485	0.02367	TRUE
novel_134	16.7891	71.0173	-2.0876	0.024464	TRUE
novel_446	2.811	15.1835	-2.421	0.029332	TRUE
oar-let-7c	2803.99	972.24	1.52809	0.03148	TRUE
oar-miR-200b	87050.1	40825.6	1.0923	0.032431	TRUE
novel_511	2.49889	16.8403	-2.6649	0.034111	TRUE
oar-miR-23b	98287.7	40130.6	1.29231	0.03651	TRUE
novel_231	1.36612	9.4403	-2.8293	0.038078	TRUE
oar-miR-487b-3p	13.3881	3.73621	1.761	0.040004	TRUE
oar-miR-23a	60146.3	26537	1.18047	0.04021	TRUE
oar-miR-377-5p	2.31209	2.31209	2.31209	0.040796	TRUE
oar-miR-29b	27.832	66.2912	-1.25207	0.04149	TRUE
oar-miR-154a-3p	1.75604	0.216943	2.2472	0.041799	TRUE
novel_169	38.7032	15.3944	1.3397	0.041845	TRUE
novel_189	5.00554	22.0632	-2.155	0.042418	TRUE
oar-miR-99a	22656.6	9645.27	1.23203	0.04257	TRUE
novel_213	1.44487	9.97966	-2.7979	0.043203	TRUE
oar-miR-125b	2578.33	1285.96	1.8021	0.046761	TRUE
oar-miR-143	15099	33431.1	-1.1467	0.046807	TRUE
novel_124	73.7588	173.86	-1.2375	0.047824	TRUE
novel_419	1.75604	13.7712	-2.9747	0.048182	TRUE
novel_12	15931.1	39415.6	-1.30692	0.049053	TRUE
oar-miR-181a	52765.5	18664	1.49933	0.04911	TRUE
novel_85	890.618	401.304	1.15011	0.049136	TRUE
oar-miR-10a	330.465	910.059	-1.46146	0.04915	TRUE
novel_151	70.696	25.4233	1.4956	0.049999	TRUE
novel_549	0	3.83999	-4.4509	0.049999	TRUE
oar-miR-10b	146.631	437.375	-1.57668	0.049999	TRUE
