# Supplementary material for: Integrated Hair Follicle Profiles of microRNAs and mRNAs to Reveal the Pattern Formation of Hu Sheep Lambskin
Source: Genes (Basel). 2022 Feb 14;13(2):342. doi: 10.3390/genes13020342 (PMC8872417; doi:10.3390/genes13020342)
Supplement: Supplementary file 1 [file genes-13-00342-s001.zip › Supplementary Table S4.xlsx]

## Sheet: Sheet1
Supplementary Table S4. Overview of the quality control of mRNA reads generated from hair follicle tissues.
Sample_name	Raw_reads	Raw_bases(G)	Error rate(%)	Clean_reads	Clean_bases(G)	Q20(%)	Q30(%)	GC_content(%)
SM1	106025390	15.9	0.03	104490060	15.67	97.31	92.42	49.78
SM2	101680458	15.25	0.03	100165540	15.02	97.12	92.06	53.1
SM3	123207764	18.48	0.03	120790388	18.12	96.98	91.77	52.13
ST1	99732676	14.96	0.03	97967308	14.7	96.95	91.76	53.83
ST2	83884650	12.58	0.03	82542358	12.38	96.96	91.73	52.33
ST3	112891936	16.93	0.03	109522416	16.43	97.66	93.71	53.84
