# Supplementary material for: Integrated Hair Follicle Profiles of microRNAs and mRNAs to Reveal the Pattern Formation of Hu Sheep Lambskin
Source: Genes (Basel). 2022 Feb 14;13(2):342. doi: 10.3390/genes13020342 (PMC8872417; doi:10.3390/genes13020342)
Supplement: Supplementary file 1 [file genes-13-00342-s001.zip › Supplementary Table S5.xlsx]

## Sheet: Sheet1
Supplementary Table S5.DE mRNAs from SM vs. ST in hair follicle
transcript_id	transcript_name	gene_id	gene_name	transcript_locus	SM_FPKM	ST_FPKM	log2FoldChange	pvalue
ENSOART00000004881	BIIIB4-201	ENSOARG00000004486	BIIIB4	11:40766480-40766776	2844.75	0.145921	14.2508	3.27733e-21
ENSOART00000001423	ATP6AP2-201	ENSOARG00000001326	ATP6AP2	X:37757140-37789188	0.0157693	29.9145	-10.8895	3.01639e-07
ENSOART00000014410	CUL4B-202	ENSOARG00000013252	CUL4B	X:99237014-99270489	6.71009	7.14298e-05	16.5194	6.90368e-07
ENSOART00000008553	ENSOART00000008553	ENSOARG00000007855	ENSOARG00000007855	6:16785400-16790036	265.901	0.00621497	15.3848	3.18352e-06
ENSOART00000002011	HSPB8-201	ENSOARG00000001872	HSPB8	17:55714371-55726502	30.0492	0.0965698	8.28154	4.68066e-06
ENSOART00000008859	SORCS3-201	ENSOARG00000008134	SORCS3	22:24298347-24944741	3.61263e-06	0.015918	-12.1053	7.54405e-06
ENSOART00000006532	SCP2-201	ENSOARG00000006004	SCP2	1:27154431-27247544	0.002176	2.33876	-10.0698	1.39544e-05
ENSOART00000013416	VPS51-202	ENSOARG00000012332	VPS51	21:42621819-42635156	3.77385	0.000173042	14.4126	2.02994e-05
ENSOART00000000707	KRTAP8-1-201	ENSOARG00000000659	KRTAP8-1	1:123013704-123013892	3120.17	0.257374	13.5655	2.27855e-05
ENSOART00000010484	PPP1R37-201	ENSOARG00000009634	PPP1R37	14:51836196-51872389	7.19158e-05	0.886574	-13.5896	2.97302e-05
ENSOART00000001664	BCHE-201	ENSOARG00000001551	BCHE	1:219547782-219622646	0.524853	2.94689e-05	14.1204	3.67232e-05
ENSOART00000009572	ENSOART00000009572	ENSOARG00000008794	ENSOARG00000008794	19:23692565-23720861	0.000708598	2.14477	-11.5636	3.72861e-05
ENSOART00000013334	MRPL16-201	ENSOARG00000012266	MRPL16	15:79982424-79986889	0.000534113	7.5841	-13.7935	5.43359e-05
ENSOART00000015713	EDA2R-202	ENSOARG00000014431	EDA2R	X:55211500-55347531	0.265553	1.5292e-05	14.0839	6.17125e-05
ENSOART00000005818	VPS26A-201	ENSOARG00000005337	VPS26A	25:25315128-25340866	7.99296	0.0225094	8.47206	7.20069e-05
ENSOART00000011954	SOBP-201	ENSOARG00000010989	SOBP	8:29529698-29677712	0.0130432	0.0313873	-1.26689	8.78713e-05
ENSOART00000012919	ILDR2-201	ENSOARG00000011878	ILDR2	1:116995949-117044501	4.7943e-05	0.091207	-10.8936	9.39373e-05
ENSOART00000018786	PDK3-201	ENSOARG00000017256	PDK3	X:21570483-21775661	3.59054	1.28438e-05	18.0928	9.79561e-05
ENSOART00000013518	DCAF6-202	ENSOARG00000012425	DCAF6	1:118216685-118399629	1.18181e-05	1.89333	-17.2896	0.000127435
ENSOART00000012625	ZNF76-201	ENSOARG00000011608	ZNF76	20:9348587-9375710	0.774641	8.82817e-05	13.0991	0.0001639
ENSOART00000015190	GABRA1-201	ENSOARG00000013948	GABRA1	5:70876729-70931718	0.066867	0.00859315	2.96004	0.000173619
ENSOART00000011822	TEX10-201	ENSOARG00000010868	TEX10	2:47260425-47305577	0.289895	5.83223e-05	12.2792	0.000195629
TCONS_00110236	TCONS_00110236	XLOC_090947	XLOC_090947	19:37480435-37487134	1.08585	0.000391799	11.4364	0.000199925
ENSOART00000005249	LPCAT3-201	ENSOARG00000004814	LPCAT3	3:207405042-207438426	25.2609	0.442096	5.8364	0.000255097
ENSOART00000008043	MSX1-201	ENSOARG00000007388	MSX1	6:103876946-103880880	8.53333e-05	0.147613	-10.7564	0.000280888
ENSOART00000022254	CCDC30-201	ENSOARG00000020435	CCDC30	1:16813701-16937016	0.139179	1.68968e-05	13.0079	0.000283273
ENSOART00000017582	ITFG1-201	ENSOARG00000016143	ITFG1	14:15101124-15394268	0.0271017	8.61576e-06	11.6191	0.000288549
ENSOART00000021854	FSIP1-201	ENSOARG00000020072	FSIP1	7:32262040-32462006	1.17776e-05	0.0218173	-10.8552	0.00194839
ENSOART00000002233	APOOL-201	ENSOARG00000002075	APOOL	X:72837248-72939301	0.147636	2.5852e-05	12.4795	0.000359401
ENSOART00000022644	CA12-201	ENSOARG00000020784	CA12	7:43682976-43746261	0.00157967	0.5057	-8.32252	0.00038149
ENSOART00000000614	PTPRM-202	ENSOARG00000000549	PTPRM	23:40674164-41334524	3.77884e-06	0.0205153	-12.4065	0.000418599
ENSOART00000015461	TMEFF2-201	ENSOARG00000014195	TMEFF2	2:193228532-193510876	7.87268e-06	0.0386797	-12.2624	0.000487653
ENSOART00000013187	ENSOART00000013187	ENSOARG00000012125	ENSOARG00000012125	1:262614944-262675141	0.000331723	1.73184	-12.35	0.000501405
ENSOART00000022262	FGF12-201	ENSOARG00000020443	FGF12	1:193142836-193556001	0.00539191	0.0257057	-2.25322	0.000536308
ENSOART00000022293	AEBP2-201	ENSOARG00000020470	AEBP2	3:195247936-195288989	6.35723e-05	1.97686	-14.9245	0.00057649
ENSOART00000008299	GCSAML-201	ENSOARG00000007623	GCSAML	5:38381991-38423934	5.23715e-05	0.277253	-12.3701	0.000604078
ENSOART00000009025	TPD52-202	ENSOARG00000008295	TPD52	9:56102648-56149776	1.62396	5.59142e-05	14.8259	0.000608527
ENSOART00000000780	ENSOART00000000780	ENSOARG00000000726	ENSOARG00000000726	7:82177260-82193686	0.00798767	1.11939	-7.13072	0.000648182
ENSOART00000012038	STK31-201	ENSOARG00000011063	STK31	4:71942591-72024042	2.79861e-05	0.020375	-9.50787	0.000652727
ENSOART00000022694	FAM81A-201	ENSOARG00000020829	FAM81A	7:47828724-47885495	4.25025e-05	0.16301	-11.9051	0.000683596
ENSOART00000004644	ELAVL4-201	ENSOARG00000004264	ELAVL4	1:24391721-24477932	2.56163e-05	0.111534	-12.0881	0.000771324
ENSOART00000010015	KCNMA1-202	ENSOARG00000009163	KCNMA1	25:32480589-32906604	0.138147	6.22963e-06	14.4367	0.000850076
ENSOART00000019325	PAK3-201	ENSOARG00000017759	PAK3	X:117507712-117627127	0.000963333	0.807617	-9.71142	0.000980006
ENSOART00000015837	ATP8A1-201	ENSOARG00000014541	ATP8A1	6:61186630-61419298	1.09899	0.0068814	7.31926	0.00098385
ENSOART00000014131	ZC3H12C-201	ENSOARG00000012999	ZC3H12C	15:19647456-19728838	0.616416	3.2611e-05	14.2063	0.00104814
ENSOART00000001900	HMG20A-201	ENSOARG00000001765	HMG20A	18:31583569-31657153	1.51204	0.051709	4.86994	0.00108265
ENSOART00000018632	TMEM132B-202	ENSOARG00000017120	TMEM132B	17:49885384-50117528	9.84809e-06	0.0297603	-11.5613	0.00110057
ENSOART00000009490	MTSS1-202	ENSOARG00000008715	MTSS1	9:28261745-28421317	1.35479e-05	0.226174	-14.0271	0.00117802
ENSOART00000005470	SMOC2-201	ENSOARG00000005022	SMOC2	8:89288008-89399146	0.0642877	2.37913e-05	11.3999	0.00119072
ENSOART00000009663	SH3GLB2-201	ENSOARG00000008873	SH3GLB2	3:7372330-7385942	1.35162	0.000553883	11.2528	0.00124353
ENSOART00000012599	HACD1-201	ENSOARG00000011587	HACD1	13:31153253-31163331	0.133413	0.000249786	9.06099	0.0012448
ENSOART00000005824	ENSOART00000005824	ENSOARG00000005345	ENSOARG00000005345	21:49170143-49186522	37.2468	0.234007	7.31442	0.00126483
ENSOART00000007836	SKAP1-201	ENSOARG00000007203	SKAP1	11:37604886-37911404	8.21618e-06	0.0227523	-11.4353	0.00134104
ENSOART00000011708	SPAST-201	ENSOARG00000010758	SPAST	3:91667870-91718855	0.795301	5.20549e-05	13.8992	0.00137585
ENSOART00000006100	KHDRBS2-201	ENSOARG00000005603	KHDRBS2	20:204311-1038981	2.93354e-06	0.00736967	-11.2947	0.00138107
ENSOART00000020790	CCDC65-201	ENSOARG00000019094	CCDC65	3:137102085-137112170	0.000234985	0.113037	-8.91001	0.00138111
ENSOART00000019700	LIX1-201	ENSOARG00000018100	LIX1	5:93858274-93910933	4.81065e-05	0.127193	-11.3685	0.00150589
ENSOART00000006160	KAT7-202	ENSOARG00000005653	KAT7	11:36354359-36386088	3.47309	0.310057	3.48562	0.00160574
ENSOART00000013467	SLC4A4-202	ENSOARG00000012378	SLC4A4	6:86143053-86457688	0.111488	8.3742e-06	13.7006	0.00160862
ENSOART00000006053	C16orf72-201	ENSOARG00000005554	C16orf72	24:7883148-7905643	6.41044	0.118837	5.75336	0.00161746
ENSOART00000021503	GRIK3-201	ENSOARG00000019747	GRIK3	1:11406517-11651721	0.0254473	1.07953e-05	11.2029	0.00166798
ENSOART00000015288	CCDC171-201	ENSOARG00000014032	CCDC171	2:83456449-83799094	7.61505e-06	0.098118	-13.6534	0.00171356
ENSOART00000017500	MKX-202	ENSOARG00000016067	MKX	13:35934578-35998635	3.46596e-05	0.0703993	-10.9881	0.00180483
ENSOART00000000578	PRR16-201	ENSOARG00000000545	PRR16	5:30674570-30852936	1.34438e-05	0.026646	-10.9528	0.00180883
ENSOART00000010139	PRKAA1-201	ENSOARG00000009317	PRKAA1	16:33617598-33643114	0.00171433	0.301425	-7.45801	0.00192192
ENSOART00000013149	ENSOART00000013149	ENSOARG00000012089	ENSOARG00000012089	1:262593750-262603439	0.00195191	3.59301	-10.8461	0.00200536
ENSOART00000006279	TMEM144-202	ENSOARG00000005762	TMEM144	17:40439912-40482836	5.18863e-05	0.10094	-10.9259	0.00201049
ENSOART00000013750	C10orf90-201	ENSOARG00000012649	C10orf90	22:44860039-45114215	8.97034e-06	0.0169847	-10.8868	0.00202865
TCONS_00037826	TCONS_00037826	XLOC_031757	XLOC_031757	11:34107851-34145106	0.167555	7.06303e-05	11.2121	0.00208952
ENSOART00000009081	TACSTD2-201	ENSOARG00000008349	TACSTD2	1:32857419-33055103	1.31985e-05	0.143661	-13.41	0.00209667
ENSOART00000019329	ST3GAL6-201	ENSOARG00000017765	ST3GAL6	1:161512878-161575097	0.0784183	4.25531e-05	10.8477	0.00212956
TCONS_00060577	TCONS_00060577	XLOC_049923	XLOC_049923	13:16589215-16599913	0.434214	0.000246391	10.7832	0.00223981
ENSOART00000023017	DHRS7-201	ENSOARG00000021125	DHRS7	7:69257516-69286338	0.150548	9.1697e-05	10.6811	0.00230874
ENSOART00000016856	ZFPM2-201	ENSOARG00000015495	ZFPM2	9:71461674-71890059	5.17671e-06	0.00845533	-10.6736	0.00232366
ENSOART00000013552	RALGPS1-202	ENSOARG00000012455	RALGPS1	3:8849521-8894905	0.089188	5.81797e-05	10.5821	0.00239826
TCONS_00018125	TCONS_00018125	XLOC_015128	XLOC_015128	1:91087590-91103200	0.000167174	1.6252	-13.247	0.00243652
ENSOART00000004582	MOK-202	ENSOARG00000004205	MOK	18:65752590-65795160	0.157647	4.76545e-05	11.6918	0.0024823
ENSOART00000015108	EPB41L2-202	ENSOARG00000013876	EPB41L2	8:56146044-56234687	0.0435667	2.97987e-05	10.5138	0.00252825
ENSOART00000007577	CHST9-201	ENSOARG00000006975	CHST9	23:30006073-30290554	0.0123547	7.93476e-06	10.6046	0.00253224
ENSOART00000012549	BRIX1-201	ENSOARG00000011539	BRIX1	16:39143680-39156325	0.912228	0.00288165	8.30635	0.00258147
ENSOART00000015087	CTNND2-201	ENSOARG00000013859	CTNND2	16:61653247-62142024	4.89029e-06	0.00705767	-10.4951	0.00261958
ENSOART00000016881	PLCL2-201	ENSOARG00000015517	PLCL2	1:271959723-272174628	1.06117e-05	0.0158353	-10.5433	0.00266882
ENSOART00000007014	PLXNA4-201	ENSOARG00000006427	PLXNA4	4:95788312-96204055	5.42534e-06	0.00779767	-10.4891	0.00293517
ENSOART00000022901	FBN1-201	ENSOARG00000021018	FBN1	7:58614662-58891287	7.88668e-06	0.010707	-10.4068	0.00297724
ENSOART00000014819	GYPC-201	ENSOARG00000013621	GYPC	2:191572516-191575538	0.209599	0.000777689	8.07422	0.0030159
ENSOART00000000698	CIT-202	ENSOARG00000000627	CIT	17:55134009-55303200	0.000799333	0.188505	-7.88159	0.00303829
ENSOART00000004340	ENSOART00000004340	ENSOARG00000003993	ENSOARG00000003993	1:22794192-22844635	0.713134	0.000574435	10.2778	0.00312547
ENSOART00000018340	SLC35B3-202	ENSOARG00000016835	SLC35B3	20:46142393-46160425	0.163891	0.000123483	10.3742	0.00320307
ENSOART00000016726	KLHL3-201	ENSOARG00000015370	KLHL3	5:46440670-46557263	1.89748e-05	0.0277563	-10.5145	0.00323186
ENSOART00000017588	CPE-201	ENSOARG00000016153	CPE	17:447243-586279	1.57461e-05	0.019495	-10.2739	0.00324535
ENSOART00000003835	PRDM14-201	ENSOARG00000003528	PRDM14	9:46597460-46615863	0.0308743	0.000129611	7.89607	0.00332138
ENSOART00000003709	SLC35F3-201	ENSOARG00000003415	SLC35F3	25:7103195-7212330	2.23018e-05	0.0258347	-10.1779	0.00351203
ENSOART00000022494	MAP4K5-201	ENSOARG00000020647	MAP4K5	7:40391715-40504372	2.09325e-05	0.0236883	-10.1442	0.00353532
ENSOART00000006748	RGS3-202	ENSOARG00000006197	RGS3	2:10082703-10235603	0.114922	1.72285e-05	12.7036	0.0035398
ENSOART00000004158	GPR158-201	ENSOARG00000003825	GPR158	13:25018952-25320219	0.00999333	8.73433e-06	10.1601	0.00355607
ENSOART00000019175	RFX4-201	ENSOARG00000017616	RFX4	3:174949593-175121952	1.2833e-05	0.0139623	-10.0875	0.00376294
ENSOART00000022053	LMLN-201	ENSOARG00000020253	LMLN	1:188388916-188441236	0.313028	5.07189e-05	12.5915	0.00383043
TCONS_00008441	TCONS_00008441	XLOC_007052	XLOC_007052	1:163004664-163014290	0.309239	0.000258876	10.2222	0.00383538
ENSOART00000016131	IKZF1-201	ENSOARG00000014822	IKZF1	4:5465011-5554973	2.56165e-05	0.0273437	-10.0599	0.00385043
ENSOART00000017952	APBB1IP-201	ENSOARG00000016486	APBB1IP	13:17001124-17079207	0.042047	3.38572e-05	10.2783	0.00385349
ENSOART00000022194	WARS2-202	ENSOARG00000020381	WARS2	1:95721052-95773626	0.0530397	5.02871e-05	10.0427	0.00397585
ENSOART00000009387	ENSOART00000009387	ENSOARG00000008623	ENSOARG00000008623	1:253841234-253866449	7.21552	0.0012074	12.545	0.0039777
ENSOART00000001762	PHACTR2-201	ENSOARG00000001634	PHACTR2	8:68001748-68215271	0.0742167	1.24275e-05	12.544	0.00397773
ENSOART00000007405	VEGFC-201	ENSOARG00000006813	VEGFC	26:6753856-6844356	2.68561e-05	0.0270383	-9.97554	0.0040604
ENSOART00000006166	ENSOART00000006166	ENSOARG00000005660	ENSOARG00000005660	11:5800378-5808745	4.08815	0.00337527	10.2422	0.00410819
ENSOART00000000631	UNC5D-201	ENSOARG00000000586	UNC5D	26:29727217-30003578	8.57722e-06	0.00838967	-9.93389	0.00413528
ENSOART00000001686	AIMP2-201	ENSOARG00000001572	AIMP2	24:37907715-37915133	0.000303708	1.75991	-12.5005	0.00420824
ENSOART00000016434	ANGPT1-201	ENSOARG00000015100	ANGPT1	9:69482154-69934561	4.77641e-06	0.0258553	-12.4022	0.00429819
ENSOART00000011394	CLIC5-202	ENSOARG00000010466	CLIC5	20:19239137-19345818	0.136739	2.46945e-05	12.4349	0.00430188
ENSOART00000009764	SLIT1-201	ENSOARG00000008959	SLIT1	22:17510433-17669680	0.0909897	1.66616e-05	12.415	0.00435151
ENSOART00000016647	GLRA3-201	ENSOARG00000015295	GLRA3	2:104816075-105007497	1.16448e-05	0.0121217	-10.0237	0.00437869
ENSOART00000014154	HSD11B1-201	ENSOARG00000013020	HSD11B1	12:71703835-71763644	3.63679e-05	0.0355323	-9.93225	0.00439141
ENSOART00000022657	MRPS21-201	ENSOARG00000020796	MRPS21	1:99285544-99295768	6.53129	0.174487	5.22618	0.00441258
ENSOART00000004916	ENSOART00000004916	ENSOARG00000004518	ENSOARG00000004518	14:44106523-44124766	0.00115374	1.13903	-9.94727	0.00441266
ENSOART00000005708	SNTG2-201	ENSOARG00000005233	SNTG2	2:623903-703093	2.8986e-05	0.0277313	-9.90194	0.00443298
ENSOART00000023062	FAM71D-201	ENSOARG00000021163	FAM71D	7:76001414-76010409	0.0488973	0.000263742	7.53449	0.00452096
ENSOART00000017542	PDE1B-201	ENSOARG00000016104	PDE1B	3:131856628-131881410	0.106705	0.000106012	9.97518	0.00460743
ENSOART00000008357	NXNL2-201	ENSOARG00000007678	NXNL2	2:23200437-23206699	0.0720677	0.000386097	7.54424	0.00464106
ENSOART00000022567	PTGDR-201	ENSOARG00000020714	PTGDR	7:42251324-42256739	0.000411226	0.08703	-7.72544	0.00465536
ENSOART00000006763	FA2H-201	ENSOARG00000006220	FA2H	14:1535548-1589064	4.0916e-05	0.0352487	-9.75069	0.00491315
ENSOART00000006183	INO80C-201	ENSOARG00000005676	INO80C	23:21894899-21917605	0.452112	8.92135e-05	12.3071	0.00517006
ENSOART00000021525	ADPRH-201	ENSOARG00000019768	ADPRH	1:182651580-182655255	0.152802	0.000686204	7.79881	0.00539086
ENSOART00000022412	LMO3-201	ENSOARG00000020573	LMO3	3:198089572-198147729	0.00401525	0.0314583	-2.96988	0.00545013
ENSOART00000022744	LRP6-202	ENSOARG00000020875	LRP6	3:202418035-202571861	1.06106	0.15478	2.77722	0.00552804
ENSOART00000021968	PLCB2-201	ENSOARG00000020162	PLCB2	7:32922948-32943781	0.000104956	0.020299	-7.59548	0.00554574
ENSOART00000014974	CDKL5-201	ENSOARG00000013760	CDKL5	X:16007213-16126785	0.003177	2.0147e-05	7.30096	0.00562573
ENSOART00000017379	KRTAP16-1-201	ENSOARG00000015961	KRTAP16-1	11:41006477-41009391	0.62913	0.000799358	9.6203	0.00562634
ENSOART00000013053	SMIM14-201	ENSOARG00000012002	SMIM14	6:58608687-58639472	0.210718	0.00359211	5.87433	0.00562714
ENSOART00000015967	TBC1D15-201	ENSOARG00000014663	TBC1D15	3:107781187-107834198	0.954097	0.0288099	5.0495	0.0057047
ENSOART00000002279	MATN1-201	ENSOARG00000002114	MATN1	2:235694002-235703365	0.0396693	0.000248114	7.32088	0.00579405
ENSOART00000008267	PTGS2-202	ENSOARG00000007592	PTGS2	12:65834369-65841232	0.00305067	1.0535	-8.43185	0.00589582
ENSOART00000018320	KLHL13-201	ENSOARG00000016826	KLHL13	X:111255164-111374719	2.18114e-05	0.091854	-12.04	0.00590901
ENSOART00000020199	ENSOART00000020199	ENSOARG00000018561	ENSOARG00000018561	4:107106290-107280175	0.697203	0.000175099	11.9592	0.00601627
ENSOART00000004598	NOS1-201	ENSOARG00000004210	NOS1	17:57393202-57480359	0.0216343	3.01737e-05	9.48581	0.00615071
ENSOART00000017888	STAC-201	ENSOARG00000016427	STAC	19:10066334-10180963	0.08786	2.29829e-05	11.9004	0.00625944
ENSOART00000018294	RPL3L-201	ENSOARG00000016799	RPL3L	24:1494721-1500879	0.000365584	0.052446	-7.16449	0.00628383
ENSOART00000013282	ENSOART00000013282	ENSOARG00000012216	ENSOARG00000012216	22:19374180-19440529	0.320657	0.000427367	9.55134	0.00629135
ENSOART00000022005	CNOT2-201	ENSOARG00000020211	CNOT2	3:149183553-149264376	2.77969	0.246729	3.49392	0.00629522
ENSOART00000020542	ENSOART00000020542	ENSOARG00000018864	ENSOARG00000018864	X:33754987-33876644	0.000164277	0.0312067	-7.56958	0.00633585
ENSOART00000006534	WHRN-201	ENSOARG00000006009	WHRN	2:9200709-9289247	2.64876e-05	0.0192153	-9.50272	0.00659116
ENSOART00000021104	BICD1-202	ENSOARG00000019379	BICD1	3:182240836-182451185	1.15657e-05	0.00778767	-9.3952	0.00672792
ENSOART00000006589	CFAP77-201	ENSOARG00000006060	CFAP77	3:4223050-4286439	3.40813e-05	0.121056	-11.7944	0.00676428
ENSOART00000005216	KIF15-202	ENSOARG00000004780	KIF15	19:16411724-16463300	0.0320533	4.66572e-05	9.42416	0.00689652
ENSOART00000013491	ERICH3-201	ENSOARG00000012407	ERICH3	1:50386065-50508978	1.76878e-05	0.0123007	-9.44177	0.00691008
ENSOART00000017659	SLC6A3-201	ENSOARG00000016211	SLC6A3	16:71554894-71586559	0.0534897	8.317e-05	9.32898	0.00695793
ENSOART00000021746	LMNTD1-201	ENSOARG00000019975	LMNTD1	3:189252940-189310691	0.0289767	4.55676e-05	9.31267	0.00710921
ENSOART00000011388	PPIL6-201	ENSOARG00000010461	PPIL6	8:27828274-27867331	5.76788e-05	0.205337	-11.7977	0.0071193
ENSOART00000017105	KERA-201	ENSOARG00000015715	KERA	3:127342096-127348559	0.000340953	0.0465563	-7.09326	0.00716736
ENSOART00000012081	RGS5-201	ENSOARG00000011110	RGS5	1:112883904-112936012	4.47748	0.498014	3.16843	0.00744321
ENSOART00000012885	ANPEP-202	ENSOARG00000011841	ANPEP	18:20303375-20319991	0.000135529	0.449061	-11.6941	0.00757018
ENSOART00000008637	RFFL-202	ENSOARG00000007928	RFFL	11:14645235-14664519	0.424826	0.000136532	11.6034	0.00784993
ENSOART00000005787	STPG4-201	ENSOARG00000005311	STPG4	3:77145589-77180268	0.0424393	7.57961e-05	9.12906	0.00788777
ENSOART00000019238	CACNG3-201	ENSOARG00000017677	CACNG3	24:21924568-22022189	2.26234e-05	0.0132597	-9.19501	0.00791857
ENSOART00000020740	NCF4-201	ENSOARG00000019050	NCF4	3:180081443-180103379	0.000100027	0.014442	-7.17373	0.00793076
ENSOART00000017114	PTPRC-201	ENSOARG00000015718	PTPRC	12:75638462-75765925	1.69489e-05	0.0504653	-11.5399	0.00793463
TCONS_00175737	TCONS_00175737	XLOC_145190	XLOC_145190	26:39770371-39838435	0.569278	0.00651961	6.4482	0.00798523
ENSOART00000015916	PPP4R4-202	ENSOARG00000014617	PPP4R4	18:57719228-57820644	0.078506	2.59753e-05	11.5614	0.00799931
ENSOART00000005126	TOM1L1-202	ENSOARG00000004707	TOM1L1	11:4724985-4782453	4.16978	0.592173	2.81588	0.00842089
ENSOART00000002577	SGCE-202	ENSOARG00000002378	SGCE	4:11869587-11936904	0.110776	3.9118e-05	11.4675	0.00846682
ENSOART00000020481	FBXL13-201	ENSOARG00000018805	FBXL13	4:44138942-44360862	9.79243e-06	0.00550667	-9.1353	0.00860407
ENSOART00000008385	CLDN18-201	ENSOARG00000007703	CLDN18	1:249193938-249216316	0.000111223	0.0637087	-9.16189	0.00860411
ENSOART00000022488	MRPL35-201	ENSOARG00000020642	MRPL35	3:57938172-57952303	1.91812	0.0364573	5.71734	0.00865004
ENSOART00000011244	CALB1-201	ENSOARG00000010333	CALB1	9:86248676-86268579	0.000125434	0.0715173	-9.15523	0.00877265
ENSOART00000018960	PROKR2-201	ENSOARG00000017419	PROKR2	13:46750488-46759225	0.144112	0.000244435	9.20352	0.00896421
ENSOART00000006570	LRRC20-202	ENSOARG00000006043	LRRC20	25:26317222-26353408	0.036675	7.2319e-05	8.98621	0.00912818
ENSOART00000022071	EPHA4-201	ENSOARG00000020270	EPHA4	2:222514822-222667805	0.0287893	0.000370624	6.27943	0.00922908
ENSOART00000011548	EIF4ENIF1-202	ENSOARG00000010610	EIF4ENIF1	17:69638779-69677039	5.64746e-05	0.136592	-11.24	0.00942009
ENSOART00000008938	ITGA2-202	ENSOARG00000008212	ITGA2	16:26027537-26105891	0.083695	3.35872e-05	11.283	0.00951938
ENSOART00000012171	ADD2-201	ENSOARG00000011187	ADD2	3:92655421-92704282	4.54471e-05	0.025269	-9.11897	0.00956291
TCONS_00166867	TCONS_00166867	XLOC_137515	XLOC_137515	25:12908250-12935541	8.25347e-05	0.206378	-11.288	0.00975128
ENSOART00000011650	CALN1-201	ENSOARG00000010710	CALN1	24:28550611-29016799	4.83243e-06	0.0120393	-11.2827	0.00978058
ENSOART00000021086	EFHD1-201	ENSOARG00000019362	EFHD1	1:8036460-8054433	0.361454	9.95362	-4.78334	0.00981978
ENSOART00000021245	PNKD-202	ENSOARG00000019505	PNKD	2:219286982-219290003	0.0609167	3.6273	-5.89591	0.00992324
ENSOART00000013782	USP12-202	ENSOARG00000012677	USP12	10:32914744-32939554	9.07079e-05	0.217977	-11.2307	0.00999142
TCONS_00190277	TCONS_00190277	XLOC_156980	XLOC_156980	3:30426889-30437416	0.128595	0.000249341	9.01049	0.0100585
ENSOART00000013760	ENSOART00000013760	ENSOARG00000012658	ENSOARG00000012658	3:10068775-10292857	0.100654	0.00129927	6.27556	0.0101987
ENSOART00000018405	TMEM132C-201	ENSOARG00000016899	TMEM132C	17:48029249-48309979	7.69217e-06	0.016905	-11.1018	0.0102963
ENSOART00000020587	HHLA2-201	ENSOARG00000018906	HHLA2	1:171539987-171574985	0.0331053	6.96951e-05	8.89179	0.0103246
ENSOART00000011278	RBPMS-201	ENSOARG00000010366	RBPMS	26:25254043-25296123	5.34724e-05	0.122149	-11.1576	0.0104231
ENSOART00000014923	CD34-201	ENSOARG00000013714	CD34	12:73589869-73605431	0.0159684	0.076479	-2.25985	0.010462
ENSOART00000022435	PID1-201	ENSOARG00000020593	PID1	2:230096348-230367587	7.96621e-06	0.017031	-11.062	0.0105533
ENSOART00000021082	FGD4-201	ENSOARG00000019356	FGD4	3:181943569-182048775	0.41824	0.00339673	6.94404	0.0105752
ENSOART00000007260	ENSOART00000007260	ENSOARG00000006683	ENSOARG00000006683	10:8705863-8862855	0.000112416	0.0116867	-6.69988	0.010847
ENSOART00000017993	ENSOART00000017993	ENSOARG00000016522	ENSOARG00000016522	17:30989710-30990898	34.1723	0.0152849	11.1265	0.0112308
ENSOART00000007620	FCHSD2-202	ENSOARG00000006995	FCHSD2	15:50578436-50728170	0.00794133	1.74941e-05	8.82637	0.0113091
ENSOART00000017534	TEX35-201	ENSOARG00000016100	TEX35	12:58004003-58013453	0.114918	0.00027696	8.69671	0.0113941
ENSOART00000011614	PRDM2-201	ENSOARG00000010675	PRDM2	12:51867170-51925881	0.0806317	1.48149	-4.19956	0.0115217
ENSOART00000002587	TMEM131L-202	ENSOARG00000002381	TMEM131L	17:3874234-4046549	0.426491	0.0189717	4.4906	0.0115816
ENSOART00000014252	CTU2-201	ENSOARG00000013112	CTU2	14:13442850-13462559	0.050669	0.000133592	8.56713	0.0117761
ENSOART00000001122	DNAJC1-201	ENSOARG00000001045	DNAJC1	13:22055134-22244166	0.00524033	1.38791e-05	8.5606	0.0118598
ENSOART00000018922	ENSOART00000018922	ENSOARG00000017380	ENSOARG00000017380	20:26237128-26279419	0.000436603	0.04462	-6.67522	0.0119142
ENSOART00000015487	MYO1G-201	ENSOARG00000014216	MYO1G	4:76680028-76696345	0.00013562	0.0145037	-6.7407	0.0119228
ENSOART00000006665	PAG4-204	ENSOARG00000006110	PAG4	21:37948330-38232441	7.60314e-06	0.0135077	-10.7949	0.0119653
ENSOART00000011746	PRDX2-201	ENSOARG00000010800	PRDX2	5:10811752-10813968	6.64765	0.157483	5.39957	0.0120477
ENSOART00000011856	RCC2-201	ENSOARG00000010902	RCC2	2:248028352-248051576	10.3566	39.4695	-1.93019	0.0258756
ENSOART00000004682	ENSOART00000004682	ENSOARG00000004300	ENSOARG00000004300	5:36284842-36482758	8.22678e-05	0.0338793	-8.68586	0.0123202
ENSOART00000008094	SUV39H2-202	ENSOARG00000007434	SUV39H2	13:28553234-28573518	0.000127765	1.0861	-13.0534	0.000326922
ENSOART00000015194	ANKRD33B-201	ENSOARG00000013954	ANKRD33B	16:62429796-62525166	0.0489057	2.78069e-05	10.7803	0.0123867
ENSOART00000021364	ALK-201	ENSOARG00000019617	ALK	3:35907955-36031445	0.008008	2.11404e-05	8.5653	0.0124008
ENSOART00000011314	LEPR-202	ENSOARG00000010394	LEPR	1:40760256-40858312	0.00970533	2.67587e-05	8.50263	0.012484
ENSOART00000002145	GPR83-201	ENSOARG00000001994	GPR83	15:928171-945834	0.000119095	0.0113973	-6.58044	0.0126128
ENSOART00000014347	CYHR1-202	ENSOARG00000013192	CYHR1	9:13431729-13444431	0.000170053	0.283992	-10.7056	0.0126161
ENSOART00000015700	ENSOART00000015700	ENSOARG00000014422	ENSOARG00000014422	2:89698868-89721654	2.27741	0.00133557	10.7357	0.0126874
ENSOART00000008956	DAB1-201	ENSOARG00000008224	DAB1	1:31372087-31665196	8.89096e-06	0.015653	-10.7818	0.0127129
ENSOART00000003629	ESR1-201	ENSOARG00000003344	ESR1	8:75378787-75701170	6.69473e-06	0.0107627	-10.6507	0.0128913
ENSOART00000012551	ARHGDIG-201	ENSOARG00000011544	ARHGDIG	24:230288-232335	0.00111535	0.110054	-6.62456	0.0130426
ENSOART00000012045	FAM102A-201	ENSOARG00000011071	FAM102A	3:8161462-8195293	0.107343	5.98178e-05	10.8094	0.0130937
ENSOART00000009952	JAZF1-201	ENSOARG00000009144	JAZF1	4:68145685-68296923	0.0283697	1.73932e-05	10.6716	0.013108
ENSOART00000008664	TMEM184C-202	ENSOARG00000007953	TMEM184C	17:10298943-10331666	0.169409	2.37775	-3.81102	0.0134054
ENSOART00000001542	TMEM266-201	ENSOARG00000001439	TMEM266	18:30432518-30499740	3.34868e-05	0.0530457	-10.6294	0.0136765
ENSOART00000012929	DPP10-201	ENSOARG00000011885	DPP10	2:179420057-180186557	2.81822e-06	0.00420833	-10.5442	0.0138188
ENSOART00000010340	PUDP-202	ENSOARG00000009494	PUDP	X:4463841-4492124	7.63455e-05	0.109638	-10.4879	0.0142282
ENSOART00000017660	COPZ1-201	ENSOARG00000016220	COPZ1	3:132056655-132081572	0.000104644	0.158427	-10.5641	0.0143043
ENSOART00000021649	CNTN1-201	ENSOARG00000019884	CNTN1	3:145827373-146010932	1.21007e-05	0.00454	-8.55146	0.0144554
ENSOART00000017462	ENSOART00000017462	ENSOARG00000016035	ENSOARG00000016035	X:60371727-60378872	0.00257097	0.820949	-8.31883	0.0145244
ENSOART00000008325	CCDC148-201	ENSOARG00000007648	CCDC148	2:150183204-150417351	0.0161287	1.13184e-05	10.4767	0.0146835
ENSOART00000020817	TEX33-201	ENSOARG00000019118	TEX33	3:180222983-180245818	9.32677e-05	0.00848467	-6.50734	0.0146943
ENSOART00000015209	RP2-202	ENSOARG00000013968	RP2	X:54480167-54530495	0.073269	5.22598e-05	10.4533	0.0149464
ENSOART00000017701	TLL1-201	ENSOARG00000016252	TLL1	17:1296804-1628237	6.51415e-06	0.00888067	-10.4129	0.0150007
ENSOART00000016468	CDH4-201	ENSOARG00000015131	CDH4	13:54490568-54617687	1.71292e-05	0.00529	-8.27067	0.015003
ENSOART00000009804	TRIQK-201	ENSOARG00000009003	TRIQK	9:83920585-84012541	0.0394747	2.88269e-05	10.4193	0.0152756
ENSOART00000017139	IL16-201	ENSOARG00000015742	IL16	18:26027666-26139840	2.12263e-05	0.00637167	-8.22968	0.0152783
ENSOART00000013531	RMDN1-201	ENSOARG00000012441	RMDN1	9:88809595-88827243	1.60953	0.0269847	5.89836	0.0154068
ENSOART00000010189	ENSOART00000010189	ENSOARG00000009363	ENSOARG00000009363	12:10255910-10275814	0.887724	0.00881322	6.6543	0.0155004
ENSOART00000005357	ENSOART00000005357	ENSOARG00000004918	ENSOARG00000004918	10:77475134-77593460	0.0696683	0.000244389	8.15518	0.0155219
ENSOART00000004666	PLPP4-201	ENSOARG00000004284	PLPP4	22:39449027-39594831	0.0238667	1.80474e-05	10.369	0.0157061
ENSOART00000004467	ZNF536-201	ENSOARG00000004111	ZNF536	14:40097105-40345708	0.00278175	0.0110413	-1.98885	0.0157964
TCONS_00005333	TCONS_00005333	XLOC_004383	XLOC_004383	1:101122550-101132623	0.33631	0.000263005	10.3205	0.0161252
ENSOART00000013855	NRAP-201	ENSOARG00000012744	NRAP	22:33013203-33088685	2.94843e-05	0.0104353	-8.46731	0.0162521
ENSOART00000020591	FNDC7-201	ENSOARG00000018908	FNDC7	1:85228661-85257933	0.0224557	8.89558e-05	7.97978	0.0167393
ENSOART00000001876	CDH8-201	ENSOARG00000001745	CDH8	14:28747069-29125550	5.70176e-06	0.00673567	-10.2062	0.0167473
ENSOART00000022722	LIPC-202	ENSOARG00000020856	LIPC	7:48690461-48853721	1.37665e-05	0.0172387	-10.2903	0.016764
ENSOART00000007858	RAB3C-202	ENSOARG00000007225	RAB3C	16:20767715-20796085	0.0224153	9.1681e-05	7.93365	0.016765
ENSOART00000017948	SNAP29-201	ENSOARG00000016484	SNAP29	17:71510909-71519682	0.130835	0.000229645	9.15413	0.016865
ENSOART00000005385	FAM135B-201	ENSOARG00000004943	FAM135B	9:17255135-17519881	8.15197e-06	0.00946067	-10.1806	0.0169201
ENSOART00000016366	ENSOART00000016366	ENSOARG00000015037	ENSOARG00000015037	3:115491774-115599738	0.174017	2.35288	-3.75713	0.0174385
ENSOART00000001644	EDF1-201	ENSOARG00000001538	EDF1	3:838913-842943	0.741774	0.00065252	10.1507	0.0175424
ENSOART00000011974	RAB35-201	ENSOARG00000011008	RAB35	17:62105682-62115444	0.0616573	0.000240206	8.00386	0.017718
ENSOART00000005062	CNDP1-201	ENSOARG00000004653	CNDP1	23:3926172-3946229	0.223658	3.35645	-3.90757	0.0177264
ENSOART00000003506	SGK2-201	ENSOARG00000003232	SGK2	13:71730394-71748506	0.0322363	0.000128862	7.96672	0.0177522
ENSOART00000005113	DNMT3B-202	ENSOARG00000004690	DNMT3B	13:61459737-61480764	0.000101146	0.00828133	-6.35535	0.0178084
ENSOART00000007388	MLIP-201	ENSOARG00000006792	MLIP	20:6325656-6616479	7.41614e-06	0.007932	-10.0628	0.0178882
ENSOART00000022855	ZNF687-202	ENSOARG00000020978	ZNF687	1:100109335-100114284	0.000431179	0.129868	-8.23454	0.0180206
ENSOART00000014469	RBBP7-202	ENSOARG00000013301	RBBP7	X:14288223-14312688	0.0239483	0.00010553	7.82613	0.0181409
ENSOART00000005992	RAB14-202	ENSOARG00000005498	RAB14	2:2285572-2296785	0.000232422	0.261306	-10.1348	0.0181812
ENSOART00000003715	CYP4X1-201	ENSOARG00000003414	CYP4X1	1:21417876-21467954	0.01165	5.20429e-05	7.80641	0.0183556
ENSOART00000011341	ENSOART00000011341	ENSOARG00000010424	ENSOARG00000010424	19:32959750-33072866	0.056381	0.000251819	7.80668	0.0183954
ENSOART00000012420	ADAM22-202	ENSOARG00000011416	ADAM22	4:72069800-72301436	0.0120447	1.14259e-05	10.0419	0.0185315
ENSOART00000002721	PREX2-202	ENSOARG00000002489	PREX2	9:44806087-45099866	0.00919467	8.94179e-06	10.006	0.0188976
ENSOART00000008355	DZIP1L-201	ENSOARG00000007672	DZIP1L	1:249111080-249146906	1.10499	0.0185749	5.89453	0.0189519
ENSOART00000018238	NOS2-201	ENSOARG00000016744	NOS2	11:18990435-19031210	5.38391e-05	0.0125903	-7.86945	0.0190342
ENSOART00000017456	NETO2-201	ENSOARG00000016029	NETO2	14:15011185-15086800	0.0352407	3.50038e-05	9.97552	0.019149
ENSOART00000010968	LRP1B-201	ENSOARG00000010057	LRP1B	2:167894700-168966473	2.0112e-06	0.00195767	-9.92686	0.0192842
ENSOART00000017194	NME5-201	ENSOARG00000015794	NME5	5:46938902-46961998	0.000105865	0.02448	-7.85323	0.019407
ENSOART00000012732	SOLD1-201	ENSOARG00000011708	SOLD1	21:28322389-28329268	0.085222	0.000380827	7.80595	0.0196209
ENSOART00000019829	CPED1-202	ENSOARG00000018220	CPED1	4:85512508-85837877	0.00677267	6.2104e-06	10.0908	0.0196254
ENSOART00000003343	CCDC173-201	ENSOARG00000003082	CCDC173	2:138727404-138753440	0.0204977	9.20953e-05	7.79812	0.0197869
ENSOART00000023060	GPHN-201	ENSOARG00000021162	GPHN	7:75441040-75985531	0.160146	0.0130145	3.6212	0.019849
ENSOART00000006644	CIITA-201	ENSOARG00000006106	CIITA	24:9540624-9594737	3.98744e-05	0.00837033	-7.71368	0.019852
ENSOART00000008430	SIAH3-201	ENSOARG00000007745	SIAH3	10:16218288-16287941	3.09307e-05	0.028821	-9.86386	0.0199584
ENSOART00000012055	GABBR2-201	ENSOARG00000011082	GABBR2	2:48929785-49175240	8.7733e-06	0.00808367	-9.84767	0.0201442
ENSOART00000013526	TCN1-201	ENSOARG00000012438	TCN1	15:80031222-80046909	0.000157605	0.03612	-7.84034	0.0201667
ENSOART00000003877	LGI1-201	ENSOARG00000003570	LGI1	22:14761187-14798318	6.3083e-05	0.012692	-7.65245	0.0204145
ENSOART00000018240	INAVA-201	ENSOARG00000016750	INAVA	12:77609722-77623057	0.00016164	0.032097	-7.63351	0.0205977
ENSOART00000011692	AGBL1-201	ENSOARG00000010742	AGBL1	18:16183925-16783433	4.33625e-06	0.00412267	-9.89291	0.0206402
ENSOART00000012417	TMEM163-201	ENSOARG00000011425	TMEM163	2:175078697-175250652	1.51139e-05	0.0140013	-9.85547	0.0209822
TCONS_00066191	TCONS_00066191	XLOC_054570	XLOC_054570	14:14911258-14941953	7.02855e-05	0.0611067	-9.76389	0.0211263
ENSOART00000011685	ZRANB1-201	ENSOARG00000010740	ZRANB1	22:43382432-43423267	17.3084	3.62235	2.25647	0.021148
ENSOART00000019073	MAGI2-201	ENSOARG00000017524	MAGI2	4:42637311-43051131	5.21031e-06	0.00451633	-9.75957	0.0211553
ENSOART00000020639	NFAM1-202	ENSOARG00000018955	NFAM1	3:217337775-217356704	0.000115738	0.0241283	-7.70372	0.0211839
ENSOART00000014063	CD83-202	ENSOARG00000012936	CD83	20:41636972-41655468	0.0281707	0.000141201	7.6403	0.0214152
ENSOART00000011642	ADRA2A-201	ENSOARG00000010704	ADRA2A	22:30516666-30517993	0.145217	0.00179788	6.33577	0.0214832
ENSOART00000000895	HHIPL1-201	ENSOARG00000000837	HHIPL1	18:63299203-63320396	0.0248053	0.000122012	7.66748	0.0215553
ENSOART00000022596	TNFSF10-201	ENSOARG00000020741	TNFSF10	1:213052924-213071058	0.026718	0.000144675	7.52885	0.0215723
ENSOART00000012903	RFLNB-201	ENSOARG00000011867	RFLNB	11:21886090-21891132	0.0872523	0.000442825	7.62231	0.0216023
ENSOART00000017201	ENSOART00000017201	ENSOARG00000015799	ENSOARG00000015799	11:48609521-48800591	7.93951e-05	0.0661373	-9.7022	0.0217564
ENSOART00000010173	GABRG3-201	ENSOARG00000009346	GABRG3	18:3768538-4239049	0.00466067	5.63205e-06	9.69266	0.0223444
ENSOART00000005133	FXYD7-201	ENSOARG00000004712	FXYD7	14:44972947-44981866	0.204548	0.000226676	9.81759	0.022543
ENSOART00000018010	USP53-201	ENSOARG00000016533	USP53	6:6185870-6223470	4.29285	0.550706	2.96258	0.0225437
ENSOART00000010074	CD3G-201	ENSOARG00000009256	CD3G	15:28521796-28529013	0.0660567	0.000361144	7.51499	0.0226661
ENSOART00000001543	NDRG4-201	ENSOARG00000001432	NDRG4	14:25701810-25717354	0.000152705	0.0280233	-7.51973	0.0229615
ENSOART00000017454	ZNF831-201	ENSOARG00000016025	ZNF831	13:56459176-56528222	3.42598e-05	0.00603033	-7.45958	0.0229725
ENSOART00000010944	METTL24-201	ENSOARG00000010056	METTL24	8:26996941-27076802	0.0266063	3.31419e-05	9.6489	0.0230645
ENSOART00000017368	NKAP-201	ENSOARG00000015950	NKAP	X:108934791-108950762	0.205078	0.00444044	5.52933	0.0232207
ENSOART00000013174	ADGRB3-201	ENSOARG00000012103	ADGRB3	9:5209091-5757117	3.92709e-06	0.00302633	-9.58989	0.0233892
ENSOART00000007020	NTRK1-201	ENSOARG00000006460	NTRK1	1:105382487-105400976	0.000116535	0.0265597	-7.83233	0.0234103
ENSOART00000011195	MX1-201	ENSOARG00000010283	MX1	1:259737321-259762804	0.0175457	0.000102466	7.41983	0.0235155
ENSOART00000016529	ASTN1-201	ENSOARG00000015182	ASTN1	12:56094061-56330641	9.1069e-06	0.00685233	-9.55542	0.0239215
ENSOART00000003060	ENSOART00000003060	ENSOARG00000002826	ENSOARG00000002826	24:25997816-25998752	4.36434	0.0250639	7.44401	0.0242056
ENSOART00000016367	DNAH9-201	ENSOARG00000015028	DNAH9	11:29871238-30211123	6.32854e-06	0.004696	-9.53534	0.0242202
ENSOART00000013290	GMPR-201	ENSOARG00000012220	GMPR	20:39777857-39837673	0.0327893	4.42506e-05	9.53332	0.024749
ENSOART00000008274	ENSOART00000008274	ENSOARG00000007600	ENSOARG00000007600	13:52700621-52727680	0.252978	0.00110885	7.8338	0.0247849
ENSOART00000004498	COX8A-201	ENSOARG00000004138	COX8A	21:41613641-41615042	10.0426	0.397169	4.66024	0.0248383
ENSOART00000020773	C1orf194-201	ENSOARG00000019077	C1orf194	1:85586276-85593126	0.893295	0.00549117	7.34588	0.024958
ENSOART00000017920	CLVS1-201	ENSOARG00000016456	CLVS1	9:39657062-39810323	0.010476	1.31719e-05	9.63541	0.0249953
ENSOART00000013336	OTOR-201	ENSOARG00000012268	OTOR	13:10102544-10106497	0.125919	0.000654245	7.58845	0.0250744
ENSOART00000016926	NCAM2-201	ENSOARG00000015555	NCAM2	1:133633297-133885375	8.55783e-06	0.00615	-9.48913	0.0250838
ENSOART00000007952	OIT3-201	ENSOARG00000007311	OIT3	25:28801109-28826985	9.24148e-05	0.015104	-7.35259	0.0251072
ENSOART00000002401	SIN3A-202	ENSOARG00000002221	SIN3A	18:32306824-32350121	0.003252	5.12463e-05	5.98773	0.0251592
ENSOART00000014434	SMARCA2-201	ENSOARG00000013265	SMARCA2	2:69777473-69940804	4.94926	1.2754	1.95626	0.0253179
ENSOART00000000186	ENSOART00000000186	ENSOARG00000000182	ENSOARG00000000182	26:26157281-26329465	0.118067	0.00016243	9.50557	0.0253214
ENSOART00000019136	PDCD1-201	ENSOARG00000017587	PDCD1	1:79926-87689	0.000287523	0.0468563	-7.34842	0.0253616
ENSOART00000006768	GRIA2-202	ENSOARG00000006222	GRIA2	17:41518633-41716171	1.09087e-05	0.00775433	-9.47338	0.025404
ENSOART00000012566	ENSOART00000012566	ENSOARG00000011555	ENSOARG00000011555	13:53619140-53734463	0.000178562	0.0305943	-7.4207	0.0255537
ENSOART00000016332	NAV3-201	ENSOARG00000014996	NAV3	3:113599365-113985981	5.57027e-06	0.00390167	-9.45213	0.0256426
ENSOART00000008197	PLEKHN1-201	ENSOARG00000007524	PLEKHN1	12:49570624-49581060	0.0235753	0.41208	-4.12757	0.0256752
ENSOART00000008975	ASPN-201	ENSOARG00000008249	ASPN	2:28671301-28688743	0.0411453	0.00114943	5.16173	0.0257473
ENSOART00000005215	HTR4-201	ENSOARG00000004789	HTR4	5:57379065-57583676	1.05176e-05	0.00731233	-9.44138	0.025793
ENSOART00000020819	IQCA1-201	ENSOARG00000019119	IQCA1	1:4471848-4668277	1.09755e-05	0.00763067	-9.44138	0.0257938
TCONS_00119790	TCONS_00119790	XLOC_099097	XLOC_099097	2:164552024-164617526	3.29375e-05	0.0284807	-9.75604	0.0120553
ENSOART00000010936	ENSOART00000010936	ENSOARG00000010046	ENSOARG00000010046	25:35168248-35256991	0.050864	0.000324414	7.29267	0.0259309
ENSOART00000002878	CES4A-201	ENSOARG00000002655	CES4A	14:34022615-34039786	0.0001256	0.0195453	-7.28184	0.0259461
ENSOART00000007642	RBP2-201	ENSOARG00000007026	RBP2	1:247660667-247687648	9.62855e-05	0.0698513	-9.50275	0.0260227
ENSOART00000012260	CSMD3-201	ENSOARG00000011267	CSMD3	9:63608850-65007715	1.54098e-06	0.00105133	-9.41415	0.0262193
ENSOART00000013374	ADCY10-201	ENSOARG00000012286	ADCY10	1:118078341-118169213	2.47152e-05	0.00399533	-7.33678	0.026277
ENSOART00000014216	PIP5K1B-202	ENSOARG00000013075	PIP5K1B	2:67156209-67346133	0.00795267	1.06509e-05	9.54432	0.0264167
ENSOART00000012798	PYROXD2-201	ENSOARG00000011769	PYROXD2	22:18681646-18706805	0.0165673	9.74713e-05	7.40915	0.0265909
ENSOART00000018558	ZNF423-201	ENSOARG00000017044	ZNF423	14:17464625-17614285	1.43846e-05	0.00947733	-9.36382	0.0267677
ENSOART00000015711	MERTK-202	ENSOARG00000014425	MERTK	3:105977534-106063047	0.0209487	3.07586e-05	9.41165	0.0267852
ENSOART00000017096	CHODL-201	ENSOARG00000015708	CHODL	1:137110839-137133205	0.0801077	0.000117621	9.41165	0.0267875
ENSOART00000014484	KCNV2-201	ENSOARG00000013319	KCNV2	2:70552196-70565880	0.000156995	0.0236797	-7.23679	0.0269543
ENSOART00000016364	PDE7B-201	ENSOARG00000015035	PDE7B	8:61071786-61228713	0.00945967	1.28932e-05	9.51903	0.0269706
ENSOART00000018599	ENSOART00000018599	ENSOARG00000017087	ENSOARG00000017087	7:8632927-8646608	38.6221	4.538	3.0893	0.0273996
ENSOART00000010409	MICU3-201	ENSOARG00000009556	MICU3	26:18825816-18882546	0.0303753	4.62365e-05	9.35965	0.027426
ENSOART00000009410	CCL28-201	ENSOARG00000008645	CCL28	16:31345878-31365668	0.000107134	0.0209807	-7.6135	0.0275012
ENSOART00000023036	KCNH5-201	ENSOARG00000021141	KCNH5	7:71873454-72254442	5.65897e-06	0.00358133	-9.30574	0.0277336
ENSOART00000020645	CIB4-201	ENSOARG00000018962	CIB4	3:33610182-33662652	0.0273563	3.84766e-05	9.47368	0.0278631
ENSOART00000003106	RASSF4-201	ENSOARG00000002866	RASSF4	25:44101352-44124264	9.78384e-05	0.0638333	-9.34969	0.028381
ENSOART00000008672	GPX8-201	ENSOARG00000007965	GPX8	16:24011783-24016156	0.084555	0.000593885	7.15356	0.0284404
ENSOART00000021212	TRMU-201	ENSOARG00000019475	TRMU	3:220760508-220834777	0.021997	3.52969e-05	9.28355	0.0286827
ENSOART00000014262	SNTG1-201	ENSOARG00000013119	SNTG1	9:33284698-33536484	8.55086e-06	0.005167	-9.23904	0.0288447
ENSOART00000001774	CPA6-201	ENSOARG00000001646	CPA6	9:44324268-44641739	6.7735e-06	0.004093	-9.23904	0.0288478
ENSOART00000015546	SLC24A2-201	ENSOARG00000014276	SLC24A2	2:87406663-87687612	7.6698e-06	0.00461467	-9.23282	0.0290507
ENSOART00000010035	PDGFRL-201	ENSOARG00000009217	PDGFRL	26:18347862-18430024	3.16743e-05	0.0197963	-9.2877	0.0292775
ENSOART00000002306	GRM1-201	ENSOARG00000002141	GRM1	8:70235268-70670365	4.95206e-06	0.002928	-9.20767	0.0294081
ENSOART00000010915	ADAM28-201	ENSOARG00000010026	ADAM28	2:41142540-41220272	2.7702e-05	0.0162353	-9.19493	0.0295242
ENSOART00000018759	BHMT2-201	ENSOARG00000017231	BHMT2	7:9894376-9911624	0.000133995	0.0181753	-7.08366	0.0296016
ENSOART00000020370	HEPACAM2-201	ENSOARG00000018713	HEPACAM2	4:10378934-10476177	2.21781e-05	0.012825	-9.17561	0.0298146
ENSOART00000014715	ADGRL4-201	ENSOARG00000013529	ADGRL4	1:54702859-54839151	0.00941333	0.000284636	5.04752	0.0298729
ENSOART00000001334	SCD5-201	ENSOARG00000001249	SCD5	6:97078068-97147726	3.08381e-05	0.0177527	-9.16911	0.0299366
ENSOART00000012040	KCNQ5-201	ENSOARG00000011066	KCNQ5	9:659726-925019	0.00581367	9.90351e-06	9.19729	0.0301597
ENSOART00000008152	OXTR-201	ENSOARG00000007492	OXTR	19:17656099-17664613	0.0401377	0.000299295	7.06725	0.0301616
ENSOART00000013762	RORB-201	ENSOARG00000012659	RORB	2:61553322-61762284	1.07406e-05	0.00648433	-9.23774	0.0302296
ENSOART00000014665	VPS26B-201	ENSOARG00000013483	VPS26B	15:80494475-80500080	0.229508	0.00036065	9.31373	0.0303006
ENSOART00000005926	AGAP2-202	ENSOARG00000005433	AGAP2	3:161629830-161641307	0.000179768	0.016908	-6.55542	0.0303733
ENSOART00000005308	NOVA1-201	ENSOARG00000004870	NOVA1	18:35589112-35756272	0.00897467	1.56745e-05	9.16129	0.0306378
ENSOART00000007667	ANKRD10-201	ENSOARG00000007048	ANKRD10	10:84673868-84700319	8.13314e-05	0.045129	-9.11603	0.0307211
ENSOART00000005395	UPK1A-201	ENSOARG00000004956	UPK1A	14:45516368-45524237	0.000269519	0.034922	-7.01761	0.0311243
ENSOART00000007280	PSMD14-201	ENSOARG00000006699	PSMD14	2:147227384-147314049	1.4192	0.182659	2.95785	0.0313477
ENSOART00000006014	ENSOART00000006014	ENSOARG00000005517	ENSOARG00000005517	26:205452-230019	0.024073	0.651377	-4.758	0.0313554
ENSOART00000016490	ZPBP-201	ENSOARG00000015154	ZPBP	4:5773872-5896583	0.0118933	2.15675e-05	9.10708	0.0314996
ENSOART00000006297	KIF1B-201	ENSOARG00000005770	KIF1B	12:41337975-41474630	0.758668	3.15422	-2.05574	0.0315475
ENSOART00000022950	FERMT2-201	ENSOARG00000021064	FERMT2	7:62496678-62567136	0.252415	0.00956546	4.72182	0.031569
ENSOART00000017004	DUSP6-201	ENSOARG00000015628	DUSP6	3:125586852-125589854	0.481641	0.00087999	9.09625	0.0318145
ENSOART00000001000	ZNF862-202	ENSOARG00000000932	ZNF862	4:112041525-112084954	0.00273533	4.91811e-05	5.79747	0.0319063
ENSOART00000008179	SYNPO-201	ENSOARG00000007513	SYNPO	5:59501325-59534052	0.043921	8.08553e-05	9.08535	0.0319379
ENSOART00000010841	PAK5-201	ENSOARG00000009960	PAK5	13:2040904-2407222	5.86312e-06	0.00308567	-9.0397	0.0322003
ENSOART00000012097	CLEC3B-201	ENSOARG00000011122	CLEC3B	19:54058404-54064238	0.000368354	0.191944	-9.02538	0.0322435
ENSOART00000005362	C16orf89-201	ENSOARG00000004922	C16orf89	24:4093379-4108074	0.290124	0.00817495	5.14932	0.0322521
ENSOART00000007343	PALM3-201	ENSOARG00000006754	PALM3	5:9732555-9741119	0.000264585	0.0331323	-6.96836	0.0322919
ENSOART00000014992	SLC17A8-201	ENSOARG00000013776	SLC17A8	3:169332529-169371025	0.007404	5.69799e-05	7.02171	0.0323668
ENSOART00000007480	TDO2-201	ENSOARG00000006881	TDO2	17:43058280-43074645	0.000147909	0.0194877	-7.04171	0.03244
ENSOART00000001177	GNG11-201	ENSOARG00000001101	GNG11	4:11124376-11128973	0.000468139	0.24029	-9.00362	0.0326486
ENSOART00000011290	ARL5C-201	ENSOARG00000010377	ARL5C	11:39236192-39241980	0.000374952	0.0497257	-7.05114	0.0326687
ENSOART00000015794	ENSOART00000015794	ENSOARG00000014506	ENSOARG00000014506	20:24667630-24668483	12.2754	0.0212385	9.17488	0.0326724
ENSOART00000015074	CRB2-201	ENSOARG00000013850	CRB2	3:12316202-12330493	0.000151931	0.021801	-7.16484	0.0327559
ENSOART00000010039	CA6-201	ENSOARG00000009222	CA6	12:42559178-42596554	0.0367883	7.01612e-05	9.03436	0.0328392
ENSOART00000020552	PRDM6-201	ENSOARG00000018873	PRDM6	5:28081929-28192686	1.94277e-05	0.009871	-8.98894	0.0329608
ENSOART00000014309	OTULINL-202	ENSOARG00000013160	OTULINL	16:58446677-58454930	0.000260394	0.130949	-8.9741	0.0332212
ENSOART00000017281	PAH-201	ENSOARG00000015870	PAH	3:171673799-171759140	2.52693e-05	0.0127077	-8.9741	0.0332219
ENSOART00000021874	NT5C1A-201	ENSOARG00000020090	NT5C1A	1:14067780-14082679	0.000157323	0.019154	-6.92777	0.0332911
ENSOART00000012866	HDAC6-202	ENSOARG00000011812	HDAC6	X:52975023-52992194	0.737361	0.020616	5.16053	0.0334578
ENSOART00000004490	PKIG-201	ENSOARG00000004128	PKIG	13:72588722-72592434	0.0147827	0.350208	-4.56623	0.0337605
ENSOART00000000193	ENSOART00000000193	ENSOARG00000000189	ENSOARG00000000189	26:27130803-27155204	0.000848218	0.106593	-6.97347	0.0337657
ENSOART00000013847	RRAGD-201	ENSOARG00000012738	RRAGD	8:47919664-47940996	0.000111873	0.013572	-6.92262	0.0338836
ENSOART00000020129	C22orf46-201	ENSOARG00000018496	C22orf46	3:216749539-216752368	0.098729	0.000747598	7.04507	0.0338869
ENSOART00000010209	ENSOART00000010209	ENSOARG00000009380	ENSOARG00000009380	X:3429350-3790319	0.005037	0.159213	-4.98225	0.0338918
ENSOART00000017535	MEF2C-202	ENSOARG00000016099	MEF2C	5:85608028-85706150	0.0135207	2.69337e-05	8.97154	0.0340804
ENSOART00000014673	THEMIS-201	ENSOARG00000013490	THEMIS	8:52929118-53134097	0.00537167	9.84648e-06	9.09155	0.034097
ENSOART00000015077	CIAO3-202	ENSOARG00000013853	CIAO3	24:574823-581516	0.000388167	0.200061	-9.00955	0.0341255
ENSOART00000017832	ARPP21-201	ENSOARG00000016371	ARPP21	19:9569024-9683317	1.88614e-05	0.009142	-8.92093	0.0343289
ENSOART00000003956	ARFIP1-202	ENSOARG00000003643	ARFIP1	17:4595309-4683484	0.0123873	2.28423e-05	9.08294	0.0344088
ENSOART00000010117	CNTN3-201	ENSOARG00000009293	CNTN3	19:27107120-27401680	7.30424e-06	0.00352133	-8.91317	0.0345013
ENSOART00000003360	C8orf34-201	ENSOARG00000003097	C8orf34	9:45269483-45545809	0.00472167	9.56272e-06	8.94766	0.0345502
ENSOART00000018931	CRH-201	ENSOARG00000017391	CRH	9:43350896-43425821	2.86406e-05	0.0132863	-8.85767	0.0353494
ENSOART00000017400	TCL1A-201	ENSOARG00000015981	TCL1A	18:59247020-59250673	0.286088	0.000550604	9.02123	0.0354115
ENSOART00000015582	AJAP1-201	ENSOARG00000014312	AJAP1	12:46636260-46753955	0.132407	0.712114	-2.42713	0.0355494
ENSOART00000017183	PLEKHG7-201	ENSOARG00000015782	PLEKHG7	3:128960986-129004661	4.90758e-05	0.00644467	-7.03695	0.0355691
ENSOART00000012641	FAM78B-201	ENSOARG00000011624	FAM78B	1:116245674-116248104	0.000906102	0.165509	-7.51302	0.0355707
ENSOART00000014280	MS4A13-201	ENSOARG00000013141	MS4A13	15:80306619-80329675	9.30484e-05	0.0426813	-8.84141	0.0356278
ENSOART00000012878	CAP2-201	ENSOARG00000011838	CAP2	20:38786314-38931603	1.78477e-05	0.00865533	-8.92171	0.035905
ENSOART00000012431	CRLF1-201	ENSOARG00000011433	CRLF1	5:4363800-4370867	0.04293	0.000357739	6.90693	0.0359519
ENSOART00000003081	GRIA4-202	ENSOARG00000002844	GRIA4	15:1432779-1632649	1.07814e-05	0.00483333	-8.80833	0.0361854
ENSOART00000020408	DYTN-201	ENSOARG00000018743	DYTN	2:207656400-207713451	3.76566e-05	0.0167837	-8.79994	0.0363966
ENSOART00000018980	ERN2-201	ENSOARG00000017432	ERN2	24:21349016-21370787	9.794e-05	0.0115417	-6.88074	0.036538
ENSOART00000011791	RSPH1-201	ENSOARG00000010840	RSPH1	1:260831368-260845475	0.00016056	0.0181557	-6.82116	0.0366695
ENSOART00000007510	CYGB-201	ENSOARG00000006910	CYGB	11:54230904-54233731	0.0979033	0.000912538	6.74533	0.0367118
ENSOART00000021611	GKN1-202	ENSOARG00000019849	GKN1	3:39264293-39280118	0.000164267	0.0761617	-8.85687	0.0369441
ENSOART00000004585	FOLR1-201	ENSOARG00000004214	FOLR1	15:50010450-50014708	0.0615777	0.000473548	7.02275	0.0373055
ENSOART00000000122	ADAD1-201	ENSOARG00000000116	ADAD1	17:34939167-35012776	2.92633e-05	0.0125863	-8.74855	0.0373724
ENSOART00000005154	NALCN-201	ENSOARG00000004729	NALCN	10:76922939-77202820	7.67561e-06	0.00330133	-8.74855	0.0373802
ENSOART00000014662	SLC39A4-201	ENSOARG00000013481	SLC39A4	9:13473384-13492413	0.000111396	0.011918	-6.74131	0.0378222
ENSOART00000022196	CTNNA2-201	ENSOARG00000020384	CTNNA2	3:51555908-51866901	6.9317e-06	0.00294533	-8.73101	0.0378238
ENSOART00000020793	C11orf74-201	ENSOARG00000019097	C11orf74	15:65231458-65301531	12.2217	2.86378	2.09345	0.0379093
ENSOART00000013692	KCNB1-201	ENSOARG00000012593	KCNB1	13:77053742-77159260	2.12188e-05	0.009451	-8.79898	0.0380294
ENSOART00000004142	AADAC-201	ENSOARG00000003815	AADAC	1:234266541-234289075	14.4908	3.25506	2.15438	0.0380344
ENSOART00000012484	PIM2-201	ENSOARG00000011481	PIM2	X:52890972-52895422	0.00047959	0.0492313	-6.68163	0.0380367
ENSOART00000008339	KIAA0408-201	ENSOARG00000007660	KIAA0408	8:10975073-10997537	9.5297e-05	0.00982367	-6.68769	0.0381119
ENSOART00000007348	LPAR1-202	ENSOARG00000006760	LPAR1	2:12424879-12488187	0.0178543	4.14924e-05	8.74921	0.0381743
ENSOART00000013260	GLYATL3-201	ENSOARG00000012194	GLYATL3	20:22055352-22072248	0.0148687	0.000125793	6.88508	0.0384613
ENSOART00000015415	H1FOO-201	ENSOARG00000014155	H1FOO	19:56048269-56079566	6.85026e-05	0.028395	-8.69526	0.0386082
ENSOART00000003221	KCNN3-201	ENSOARG00000002973	KCNN3	1:103499249-103661332	1.59895e-05	0.00697533	-8.76899	0.0386436
ENSOART00000022302	TP63-201	ENSOARG00000020478	TP63	1:195682402-195845074	0.00568467	1.24132e-05	8.83906	0.0388828
ENSOART00000018004	TFPI-201	ENSOARG00000016534	TFPI	2:120744902-120829863	2.52872e-05	0.0100217	-8.6305	0.0399421
ENSOART00000011985	HEPACAM-201	ENSOARG00000011021	HEPACAM	21:27601859-27619070	0.000124	0.0122453	-6.62575	0.0400107
ENSOART00000021451	EHD3-201	ENSOARG00000019698	EHD3	3:37900690-37930400	7.20983e-05	0.0280113	-8.60183	0.0405578
ENSOART00000015339	SCN4A-201	ENSOARG00000014087	SCN4A	11:47563592-47595132	7.41412e-05	0.007288	-6.6191	0.0405765
ENSOART00000001820	TMEM176B-201	ENSOARG00000001691	TMEM176B	4:112797026-112810549	0.0168053	0.00015659	6.74578	0.040631
ENSOART00000001544	WNT7A-201	ENSOARG00000001440	WNT7A	19:57988969-58046629	0.0151	3.49535e-05	8.75489	0.0407159
ENSOART00000015249	GABRG2-201	ENSOARG00000014001	GABRG2	5:71063236-71195217	1.63092e-05	0.006294	-8.59215	0.040718
ENSOART00000014550	GLIS3-201	ENSOARG00000013378	GLIS3	2:71592646-72063318	0.00219267	5.56323e-06	8.62255	0.0407393
ENSOART00000001283	KIAA1841-202	ENSOARG00000001199	KIAA1841	3:62755781-62799741	5.32288e-05	0.00511767	-6.58713	0.0410944
ENSOART00000022187	TBX15-201	ENSOARG00000020376	TBX15	1:95560945-95683845	1.75295e-05	0.00658267	-8.55274	0.0412006
ENSOART00000007617	IQCM-201	ENSOARG00000007003	IQCM	17:7861858-8376745	4.17427e-06	0.00155667	-8.54272	0.0415097
ENSOART00000011524	PAX7-201	ENSOARG00000010587	PAX7	2:246755807-246864318	1.97224e-05	0.00725233	-8.52247	0.041764
ENSOART00000001004	ECT2L-202	ENSOARG00000000928	ECT2L	8:63609664-63674228	3.33287e-05	0.0122557	-8.52247	0.0417747
ENSOART00000014100	SLC24A4-201	ENSOARG00000012969	SLC24A4	18:55947587-56141122	0.00518167	1.36201e-05	8.57154	0.0418103
ENSOART00000018205	MYOZ2-201	ENSOARG00000016717	MYOZ2	6:6265305-6302669	5.75872e-05	0.0208767	-8.50193	0.0421962
ENSOART00000022284	TMEM269-201	ENSOARG00000020461	TMEM269	1:17038491-17055048	0.059044	0.000159517	8.53193	0.0424828
ENSOART00000003933	LRP2-202	ENSOARG00000003592	LRP2	2:139003006-139154704	0.000242333	0.0501641	-7.69352	0.0425239
ENSOART00000012915	ENSOART00000012915	ENSOARG00000011877	ENSOARG00000011877	19:39370656-39388160	0.000964453	0.088971	-6.52748	0.0428083
ENSOART00000012280	ENSOART00000012280	ENSOARG00000011294	ENSOARG00000011294	1:114773009-114945312	8.7888e-05	0.031176	-8.47055	0.0431054
ENSOART00000009627	CNTN6-201	ENSOARG00000008838	CNTN6	19:24896665-25158990	8.1904e-06	0.00290533	-8.47055	0.0431088
ENSOART00000012888	ENSOART00000012888	ENSOARG00000011847	ENSOARG00000011847	6:113502984-114772068	0.008562	2.37939e-05	8.49121	0.0433249
ENSOART00000006666	TECRL-201	ENSOARG00000006132	TECRL	6:79660810-79793106	1.6195e-05	0.00570267	-8.45994	0.0433658
ENSOART00000007674	STAP1-201	ENSOARG00000007050	STAP1	6:83218338-83250708	6.6467e-05	0.0234047	-8.45994	0.0433717
ENSOART00000004017	HEATR1-201	ENSOARG00000003675	HEATR1	25:9229120-9279220	0.0364057	0.00274884	3.72727	0.0437031
ENSOART00000009984	PTPN5-202	ENSOARG00000009168	PTPN5	21:25364178-25376964	0.073196	0.000204477	8.48368	0.0437583
ENSOART00000016779	MGAT4C-201	ENSOARG00000015421	MGAT4C	3:122149923-122245346	2.71883e-05	0.009957	-8.51658	0.0438554
ENSOART00000018110	CCNY-201	ENSOARG00000016625	CCNY	13:17106377-17141378	0.00655067	7.27223e-05	6.4931	0.0439146
ENSOART00000009179	ENSOART00000009179	ENSOARG00000008437	ENSOARG00000008437	2:156514197-156570271	0.126076	0.000323413	8.6067	0.0441351
ENSOART00000000557	SLITRK5-201	ENSOARG00000000522	SLITRK5	10:62772445-62775295	0.000701446	0.0311567	-5.47307	0.0441462
ENSOART00000018124	ENSOART00000018124	ENSOARG00000016641	ENSOARG00000016641	5:5394109-5411999	0.135887	0.00154358	6.45998	0.0442679
ENSOART00000017545	SYT9-201	ENSOARG00000016115	SYT9	15:44822118-44911669	2.39579e-05	0.00824933	-8.42763	0.0443996
ENSOART00000021982	ADCY5-201	ENSOARG00000020186	ADCY5	1:185960551-186107015	1.46721e-05	0.005052	-8.42763	0.0444167
ENSOART00000005885	SCN2A-201	ENSOARG00000005392	SCN2A	2:143024729-143165286	1.52677e-05	0.005138	-8.39458	0.0450364
ENSOART00000018291	ENSOART00000018291	ENSOARG00000016796	ENSOARG00000016796	7:6811148-6869674	0.000287267	0.0126447	-5.45999	0.0452162
ENSOART00000021015	CD200-201	ENSOARG00000019298	CD200	1:175479877-175498685	0.000114005	0.0380697	-8.3834	0.0453492
ENSOART00000021129	AMN1-202	ENSOARG00000019402	AMN1	3:182933371-182975053	0.00486367	5.38337e-05	6.49739	0.0454134
ENSOART00000013836	TMC1-201	ENSOARG00000012725	TMC1	2:63345678-63451015	0.00705433	1.9047e-05	8.53281	0.0454662
ENSOART00000016571	PPFIA2-201	ENSOARG00000015220	PPFIA2	3:117165907-117673453	4.23547e-06	0.00140333	-8.37212	0.0455627
ENSOART00000010653	RGS1-201	ENSOARG00000009791	RGS1	12:10791602-10795163	0.000607241	0.0576073	-6.56784	0.045634
ENSOART00000009818	LAX1-201	ENSOARG00000009013	LAX1	12:5606962-5614060	0.000353109	0.0383877	-6.76438	0.0456425
ENSOART00000014117	MGST2-201	ENSOARG00000012987	MGST2	17:17697870-17732659	0.193323	1.36845	-2.82346	0.0457835
ENSOART00000020348	PDAP1-201	ENSOARG00000018696	PDAP1	24:36877950-36883201	2.03162	0.145311	3.80541	0.0457918
ENSOART00000018979	SRP9-201	ENSOARG00000017438	SRP9	12:26964560-26973625	2.28907	10.9862	-2.26286	0.0459823
ENSOART00000009896	RUNX1T1-201	ENSOARG00000009084	RUNX1T1	9:84898333-85022806	1.7304e-05	0.00568833	-8.36076	0.0460773
ENSOART00000009432	IL5RA-201	ENSOARG00000008664	IL5RA	19:23073373-23110701	5.76401e-05	0.018948	-8.36076	0.0460851
ENSOART00000013019	GPA33-201	ENSOARG00000011969	GPA33	1:117229851-117262869	0.022287	6.12487e-05	8.50731	0.0461106
ENSOART00000001786	RFLNA-201	ENSOARG00000001658	RFLNA	17:51055545-51069048	0.0650663	0.000195362	8.37962	0.0462293
ENSOART00000018972	ARL6-201	ENSOARG00000017430	ARL6	1:160516447-160545913	0.008454	8.31782e-05	6.66728	0.0463251
ENSOART00000008117	GRIN3A-202	ENSOARG00000007440	GRIN3A	2:21252728-21459411	1.03772e-05	0.00335733	-8.33776	0.0465311
ENSOART00000011170	LDB2-201	ENSOARG00000010267	LDB2	6:111166384-111261745	2.24752e-05	0.007213	-8.32612	0.0467194
ENSOART00000018070	CDRT4-201	ENSOARG00000016588	CDRT4	11:32482592-32490822	0.025935	0.000310298	6.3851	0.0467305
ENSOART00000016705	UBXN2B-202	ENSOARG00000015346	UBXN2B	9:37432913-37451172	0.0337833	1.0655	-4.97907	0.0467619
ENSOART00000005585	TRPA1-201	ENSOARG00000005124	TRPA1	9:48418806-48479078	0.003414	4.17161e-05	6.35471	0.0468659
ENSOART00000006602	MYLPF-201	ENSOARG00000006071	MYLPF	24:26577862-26579570	0.0012665	0.121176	-6.58011	0.0469264
TCONS_00067254	TCONS_00067254	XLOC_055437	XLOC_055437	14:35256365-35259913	0.241533	0.00073949	8.35148	0.0470156
ENSOART00000005707	VSIG4-201	ENSOARG00000005236	VSIG4	X:46026935-46067190	5.32528e-05	0.0168137	-8.30256	0.0471019
ENSOART00000012250	TREH-201	ENSOARG00000011262	TREH	15:28800894-28812594	0.0177133	0.000214598	6.36706	0.0472421
ENSOART00000009217	BOD1L1-201	ENSOARG00000008465	BOD1L1	6:108334394-108381996	0.083849	0.00264492	4.9865	0.0472655
ENSOART00000020695	ENSOART00000020695	ENSOARG00000019008	ENSOARG00000019008	6:94653418-94669745	0.00110495	0.0932547	-6.39912	0.0473117
ENSOART00000004317	ENSOART00000004317	ENSOARG00000003973	ENSOARG00000003973	21:6401198-6622872	6.82105e-05	0.0211817	-8.27861	0.0477115
ENSOART00000017703	KCNN2-201	ENSOARG00000016256	KCNN2	7:3013244-3184262	0.00486667	1.53729e-05	8.3064	0.0478232
ENSOART00000011707	ENSOART00000011707	ENSOARG00000010762	ENSOARG00000010762	2:46524106-46762747	6.9375e-05	0.005647	-6.34693	0.0479189
ENSOART00000014737	CNTNAP5-201	ENSOARG00000013549	CNTNAP5	2:188720002-189539040	2.62444e-06	0.000801333	-8.25425	0.0481368
ENSOART00000015130	NR1H4-201	ENSOARG00000013901	NR1H4	3:169446323-169514241	3.1705e-05	0.00968067	-8.25425	0.0481474
ENSOART00000002012	VSTM4-201	ENSOARG00000001870	VSTM4	25:42880833-42952961	2.97698e-05	0.008935	-8.22948	0.0486043
ENSOART00000021031	PHF21B-201	ENSOARG00000019312	PHF21B	3:219398777-219482545	3.07805e-05	0.00996067	-8.33808	0.048663
ENSOART00000016472	PTPRQ-201	ENSOARG00000015124	PTPRQ	3:116339388-116578874	8.92549e-06	0.00265567	-8.21693	0.0488029
ENSOART00000003084	ENSOART00000003084	ENSOARG00000002850	ENSOARG00000002850	3:2216459-2444248	6.605e-05	0.0196523	-8.21693	0.0488132
TCONS_00227347	TCONS_00227347	XLOC_188302	XLOC_188302	6:50213340-50312779	0.00935533	0.353883	-5.24134	0.0491388
ENSOART00000005810	ENSOART00000005810	ENSOARG00000005327	ENSOARG00000005327	4:61868854-61970499	0.022514	0.000275203	6.35418	0.0491553
ENSOART00000010747	ANXA13-201	ENSOARG00000009876	ANXA13	9:29008574-29052918	0.0181877	5.91792e-05	8.26365	0.0492557
ENSOART00000012322	SPEF2-201	ENSOARG00000011315	SPEF2	16:38286083-38488493	1.05503e-05	0.00311167	-8.20427	0.0494544
ENSOART00000009635	ROS1-201	ENSOARG00000008842	ROS1	8:20417056-20540268	1.73438e-05	0.00511533	-8.20427	0.0494546
ENSOART00000005587	CDK2AP1-201	ENSOARG00000005128	CDK2AP1	17:51903741-51909770	2.35925	0.0273929	6.42838	0.0495626
ENSOART00000022436	SLC15A5-201	ENSOARG00000020594	SLC15A5	3:198425271-198522507	2.20338e-05	0.00644133	-8.19149	0.0496611
ENSOART00000018834	TDRD5-201	ENSOARG00000017299	TDRD5	12:58876021-58956491	0.00982	3.27234e-05	8.22926	0.0496897
