# Supplementary material for: Integrated Hair Follicle Profiles of microRNAs and mRNAs to Reveal the Pattern Formation of Hu Sheep Lambskin
Source: Genes (Basel). 2022 Feb 14;13(2):342. doi: 10.3390/genes13020342 (PMC8872417; doi:10.3390/genes13020342)
Supplement: Supplementary file 1 [file genes-13-00342-s001.zip › Supplementary Table S6.xlsx]

## Sheet: Sheet1
Supplementary Table S6. GO enrichment analysis of target genes
GO_accession	Description	Term_type	Over_represented_pValue	Corrected_pValue	DEG_item	DEG_list	Bg_item	Bg_list	Gene_names
GO:0072540	T-helper 17 cell lineage commitment	biological_process	0.00015782	1	2	61	6	17831	ENSOARG00000003822,ENSOARG00000012820
GO:0002295	T-helper cell lineage commitment	biological_process	0.00022048	1	2	61	7	17831	ENSOARG00000012820,ENSOARG00000003822
GO:0043373	CD4-positive, alpha-beta T cell lineage commitment	biological_process	0.00022048	1	2	61	7	17831	ENSOARG00000003822,ENSOARG00000012820
GO:0002363	alpha-beta T cell lineage commitment	biological_process	0.00029328	1	2	61	8	17831	ENSOARG00000012820,ENSOARG00000003822
GO:0043369	CD4-positive or CD8-positive, alpha-beta T cell lineage commitment	biological_process	0.00047946	1	2	61	10	17831	ENSOARG00000003822,ENSOARG00000012820
GO:0002360	T cell lineage commitment	biological_process	0.0009636	1	2	61	14	17831	ENSOARG00000003822,ENSOARG00000012820
GO:0072539	T-helper 17 cell differentiation	biological_process	0.0012541	1	2	61	15	17831	ENSOARG00000003822,ENSOARG00000012820
GO:0072538	T-helper 17 type immune response	biological_process	0.001421	1	2	61	16	17831	ENSOARG00000012820,ENSOARG00000003822
GO:0043368	positive T cell selection	biological_process	0.0027173	1	2	61	22	17831	ENSOARG00000012820,ENSOARG00000003822
GO:0031312	extrinsic component of organelle membrane	cellular_component	0.0031144	1	2	61	25	17831	ENSOARG00000011530,ENSOARG00000004002
GO:0000125	PCAF complex	cellular_component	0.0032815	1	1	61	1	17831	ENSOARG00000017185
GO:0003905	alkylbase DNA N-glycosylase activity	molecular_function	0.0032829	1	1	61	1	17831	ENSOARG00000010687
GO:0090360	platelet-derived growth factor production	biological_process	0.003283	1	1	61	1	17831	ENSOARG00000019706
GO:0090361	regulation of platelet-derived growth factor production	biological_process	0.003283	1	1	61	1	17831	ENSOARG00000019706
GO:0004838	L-tyrosine:2-oxoglutarate aminotransferase activity	molecular_function	0.0032835	1	1	61	1	17831	ENSOARG00000003890
GO:0006572	tyrosine catabolic process	biological_process	0.0032835	1	1	61	1	17831	ENSOARG00000003890
GO:0070547	L-tyrosine aminotransferase activity	molecular_function	0.0032835	1	1	61	1	17831	ENSOARG00000003890
GO:0007174	epidermal growth factor catabolic process	biological_process	0.0032841	1	1	61	1	17831	ENSOARG00000004002
GO:0032419	extrinsic component of lysosome membrane	cellular_component	0.0032841	1	1	61	1	17831	ENSOARG00000004002
GO:0036403	arachidonate 8(S)-lipoxygenase activity	molecular_function	0.0032844	1	1	61	1	17831	ENSOARG00000018613
GO:0042097	interleukin-4 biosynthetic process	biological_process	0.0032847	1	1	61	1	17831	ENSOARG00000003822
GO:0042231	interleukin-13 biosynthetic process	biological_process	0.0032847	1	1	61	1	17831	ENSOARG00000003822
GO:0045366	regulation of interleukin-13 biosynthetic process	biological_process	0.0032847	1	1	61	1	17831	ENSOARG00000003822
GO:0045368	positive regulation of interleukin-13 biosynthetic process	biological_process	0.0032847	1	1	61	1	17831	ENSOARG00000003822
GO:0045402	regulation of interleukin-4 biosynthetic process	biological_process	0.0032847	1	1	61	1	17831	ENSOARG00000003822
GO:0045404	positive regulation of interleukin-4 biosynthetic process	biological_process	0.0032847	1	1	61	1	17831	ENSOARG00000003822
GO:0031001	response to brefeldin A	biological_process	0.0032847	1	1	61	1	17831	ENSOARG00000011530
GO:0070516	CAK-ERCC2 complex	cellular_component	0.0032852	1	1	61	1	17831	ENSOARG00000009857
GO:0030297	transmembrane receptor protein tyrosine kinase activator activity	molecular_function	0.003287	1	1	61	1	17831	ENSOARG00000018898
GO:0005669	transcription factor TFIID complex	cellular_component	0.0043809	1	2	61	30	17831	ENSOARG00000009857,ENSOARG00000017185
GO:0045058	T cell selection	biological_process	0.0054819	1	2	61	32	17831	ENSOARG00000012820,ENSOARG00000003822
GO:0098602	single organism cell adhesion	biological_process	0.0054872	1	6	61	477	17831	ENSOARG00000006710,ENSOARG00000003822,ENSOARG00000006085,ENSOARG00000012820,ENSOARG00000009443,ENSOARG00000013971
GO:0051260	protein homooligomerization	biological_process	0.0057892	1	4	61	216	17831	ENSOARG00000017185,ENSOARG00000011724,ENSOARG00000008358,ENSOARG00000006710
GO:0030098	lymphocyte differentiation	biological_process	0.0063798	1	4	61	219	17831	ENSOARG00000012820,ENSOARG00000003822,ENSOARG00000013971,ENSOARG00000008358
GO:0090034	regulation of chaperone-mediated protein complex assembly	biological_process	0.0065567	1	1	61	2	17831	ENSOARG00000013443
GO:0090035	positive regulation of chaperone-mediated protein complex assembly	biological_process	0.0065567	1	1	61	2	17831	ENSOARG00000013443
GO:0050473	arachidonate 15-lipoxygenase activity	molecular_function	0.0065569	1	1	61	2	17831	ENSOARG00000018613
GO:0016165	linoleate 13S-lipoxygenase activity	molecular_function	0.0065584	1	1	61	2	17831	ENSOARG00000018613
GO:2000329	negative regulation of T-helper 17 cell lineage commitment	biological_process	0.0065586	1	1	61	2	17831	ENSOARG00000012820
GO:0045082	positive regulation of interleukin-10 biosynthetic process	biological_process	0.0065586	1	1	61	2	17831	ENSOARG00000003822
GO:0046041	ITP metabolic process	biological_process	0.0065593	1	1	61	2	17831	ENSOARG00000013449
GO:0090498	extrinsic component of Golgi membrane	cellular_component	0.0065598	1	1	61	2	17831	ENSOARG00000011530
GO:0006172	ADP biosynthetic process	biological_process	0.0065601	1	1	61	2	17831	ENSOARG00000013449
GO:0009136	purine nucleoside diphosphate biosynthetic process	biological_process	0.0065601	1	1	61	2	17831	ENSOARG00000013449
GO:0009180	purine ribonucleoside diphosphate biosynthetic process	biological_process	0.0065601	1	1	61	2	17831	ENSOARG00000013449
GO:0009188	ribonucleoside diphosphate biosynthetic process	biological_process	0.0065601	1	1	61	2	17831	ENSOARG00000013449
GO:0018057	peptidyl-lysine oxidation	biological_process	0.006596	1	1	61	2	17831	ENSOARG00000012820
GO:0046899	nucleoside triphosphate adenylate kinase activity	molecular_function	0.0066106	1	1	61	2	17831	ENSOARG00000013449
GO:0015111	iodide transmembrane transporter activity	molecular_function	0.0066387	1	1	61	2	17831	ENSOARG00000017817
GO:0015705	iodide transport	biological_process	0.0066387	1	1	61	2	17831	ENSOARG00000017817
GO:1904211	membrane protein proteolysis involved in retrograde protein transport, ER to cytosol	biological_process	0.006692	1	1	61	2	17831	ENSOARG00000000910
GO:0042093	T-helper cell differentiation	biological_process	0.0068833	1	2	61	36	17831	ENSOARG00000003822,ENSOARG00000012820
GO:0002294	CD4-positive, alpha-beta T cell differentiation involved in immune response	biological_process	0.0072412	1	2	61	37	17831	ENSOARG00000012820,ENSOARG00000003822
GO:0002287	alpha-beta T cell activation involved in immune response	biological_process	0.0076072	1	2	61	38	17831	ENSOARG00000012820,ENSOARG00000003822
GO:0002293	alpha-beta T cell differentiation involved in immune response	biological_process	0.0076072	1	2	61	38	17831	ENSOARG00000012820,ENSOARG00000003822
GO:0002292	T cell differentiation involved in immune response	biological_process	0.0091533	1	2	61	42	17831	ENSOARG00000012820,ENSOARG00000003822
GO:0043966	histone H3 acetylation	biological_process	0.0092737	1	2	61	43	17831	ENSOARG00000003822,ENSOARG00000017185
GO:0019898	extrinsic component of membrane	cellular_component	0.0094422	1	3	61	129	17831	ENSOARG00000018613,ENSOARG00000004002,ENSOARG00000011530
GO:0000028	ribosomal small subunit assembly	biological_process	0.0098169	1	1	61	3	17831	ENSOARG00000004456
GO:0005655	nucleolar ribonuclease P complex	cellular_component	0.0098174	1	1	61	3	17831	ENSOARG00000012764
GO:2000328	regulation of T-helper 17 cell lineage commitment	biological_process	0.0098188	1	1	61	3	17831	ENSOARG00000012820
GO:0030911	TPR domain binding	molecular_function	0.0098214	1	1	61	3	17831	ENSOARG00000013443
GO:0009133	nucleoside diphosphate biosynthetic process	biological_process	0.0098222	1	1	61	3	17831	ENSOARG00000013449
GO:0042091	interleukin-10 biosynthetic process	biological_process	0.0098229	1	1	61	3	17831	ENSOARG00000003822
GO:0045074	regulation of interleukin-10 biosynthetic process	biological_process	0.0098229	1	1	61	3	17831	ENSOARG00000003822
GO:0019815	B cell receptor complex	cellular_component	0.0098251	1	1	61	3	17831	ENSOARG00000008358
GO:0004720	protein-lysine 6-oxidase activity	molecular_function	0.0098593	1	1	61	3	17831	ENSOARG00000012820
GO:0000306	extrinsic component of vacuolar membrane	cellular_component	0.010936	1	1	61	3	17831	ENSOARG00000004002
GO:0043367	CD4-positive, alpha-beta T cell differentiation	biological_process	0.011317	1	2	61	47	17831	ENSOARG00000003822,ENSOARG00000012820
GO:0006885	regulation of pH	biological_process	0.011995	1	2	61	47	17831	ENSOARG00000004002,ENSOARG00000005774
GO:0002286	T cell activation involved in immune response	biological_process	0.012167	1	2	61	49	17831	ENSOARG00000012820,ENSOARG00000003822
GO:0004526	ribonuclease P activity	molecular_function	0.013069	1	1	61	4	17831	ENSOARG00000012764
GO:0000172	ribonuclease MRP complex	cellular_component	0.013071	1	1	61	4	17831	ENSOARG00000012764
GO:0061303	cornea development in camera-type eye	biological_process	0.013072	1	1	61	4	17831	ENSOARG00000009784
GO:0035360	positive regulation of peroxisome proliferator activated receptor signaling pathway	biological_process	0.013082	1	1	61	4	17831	ENSOARG00000018613
GO:0032532	regulation of microvillus length	biological_process	0.013084	1	1	61	4	17831	ENSOARG00000006446
GO:0090383	phagosome acidification	biological_process	0.013089	1	1	61	4	17831	ENSOARG00000004002
GO:0030018	Z disc	cellular_component	0.013996	1	2	61	51	17831	ENSOARG00000013443,ENSOARG00000019952
GO:0035710	CD4-positive, alpha-beta T cell activation	biological_process	0.01562	1	2	61	56	17831	ENSOARG00000012820,ENSOARG00000003822
GO:0030217	T cell differentiation	biological_process	0.01612	1	3	61	157	17831	ENSOARG00000013971,ENSOARG00000012820,ENSOARG00000003822
GO:0071817	MMXD complex	cellular_component	0.016313	1	1	61	5	17831	ENSOARG00000009857
GO:0043651	linoleic acid metabolic process	biological_process	0.016318	1	1	61	5	17831	ENSOARG00000018613
GO:0006570	tyrosine metabolic process	biological_process	0.016319	1	1	61	5	17831	ENSOARG00000003890
GO:2001046	positive regulation of integrin-mediated signaling pathway	biological_process	0.016319	1	1	61	5	17831	ENSOARG00000012820
GO:0071458	integral component of cytoplasmic side of endoplasmic reticulum membrane	cellular_component	0.016332	1	1	61	5	17831	ENSOARG00000000910
GO:0071556	integral component of lumenal side of endoplasmic reticulum membrane	cellular_component	0.016332	1	1	61	5	17831	ENSOARG00000000910
GO:0098553	lumenal side of endoplasmic reticulum membrane	cellular_component	0.016332	1	1	61	5	17831	ENSOARG00000000910
GO:0098576	lumenal side of membrane	cellular_component	0.016332	1	1	61	5	17831	ENSOARG00000000910
GO:0090385	phagosome-lysosome fusion	biological_process	0.016351	1	1	61	5	17831	ENSOARG00000004002
GO:0031467	Cul7-RING ubiquitin ligase complex	cellular_component	0.016392	1	1	61	5	17831	ENSOARG00000006223
GO:0044214	spanning component of plasma membrane	cellular_component	0.016464	1	1	61	5	17831	ENSOARG00000006446
GO:0089717	spanning component of membrane	cellular_component	0.016464	1	1	61	5	17831	ENSOARG00000006446
GO:0031943	regulation of glucocorticoid metabolic process	biological_process	0.01657	1	1	61	5	17831	ENSOARG00000013443
GO:0045602	negative regulation of endothelial cell differentiation	biological_process	0.016966	1	1	61	5	17831	ENSOARG00000013971
GO:0030915	Smc5-Smc6 complex	cellular_component	0.017281	1	1	61	5	17831	ENSOARG00000012914
GO:0007171	activation of transmembrane receptor protein tyrosine kinase activity	biological_process	0.017469	1	1	61	4	17831	ENSOARG00000018898
GO:0031674	I band	cellular_component	0.017614	1	2	61	58	17831	ENSOARG00000019952,ENSOARG00000013443
GO:0090174	organelle membrane fusion	biological_process	0.017718	1	2	61	59	17831	ENSOARG00000004002,ENSOARG00000002588
GO:0036503	ERAD pathway	biological_process	0.017804	1	2	61	62	17831	ENSOARG00000000910,ENSOARG00000013443
GO:0060021	palate development	biological_process	0.018254	1	2	61	58	17831	ENSOARG00000012820,ENSOARG00000015920
GO:0043543	protein acylation	biological_process	0.019284	1	3	61	170	17831	ENSOARG00000011138,ENSOARG00000003822,ENSOARG00000017185
GO:0030681	multimeric ribonuclease P complex	cellular_component	0.019541	1	1	61	6	17831	ENSOARG00000012764
GO:0019372	lipoxygenase pathway	biological_process	0.019546	1	1	61	6	17831	ENSOARG00000018613
GO:0019814	immunoglobulin complex	cellular_component	0.019546	1	1	61	6	17831	ENSOARG00000008358
GO:0030579	ubiquitin-dependent SMAD protein catabolic process	biological_process	0.019549	1	1	61	6	17831	ENSOARG00000013443
GO:0018230	peptidyl-L-cysteine S-palmitoylation	biological_process	0.019556	1	1	61	6	17831	ENSOARG00000011138
GO:0018231	peptidyl-S-diacylglycerol-L-cysteine biosynthetic process from peptidyl-cysteine	biological_process	0.019556	1	1	61	6	17831	ENSOARG00000011138
GO:0042500	aspartic endopeptidase activity, intramembrane cleaving	molecular_function	0.019569	1	1	61	6	17831	ENSOARG00000000910
GO:0032736	positive regulation of interleukin-13 production	biological_process	0.0196	1	1	61	6	17831	ENSOARG00000003822
GO:1990393	3M complex	cellular_component	0.019625	1	1	61	6	17831	ENSOARG00000006223
GO:0061724	lipophagy	biological_process	0.019718	1	1	61	6	17831	ENSOARG00000004002
GO:0022615	protein to membrane docking	biological_process	0.019795	1	1	61	6	17831	ENSOARG00000004002
GO:0033554	cellular response to stress	biological_process	0.020127	1	9	61	1205	17831	ENSOARG00000004002,ENSOARG00000012914,ENSOARG00000010687,ENSOARG00000013443,ENSOARG00000002588,ENSOARG00000000910,ENSOARG00000018898,ENSOARG00000017817,ENSOARG00000009857
GO:0034446	substrate adhesion-dependent cell spreading	biological_process	0.021442	1	2	61	65	17831	ENSOARG00000006710,ENSOARG00000009443
GO:0046632	alpha-beta T cell differentiation	biological_process	0.021843	1	2	61	67	17831	ENSOARG00000012820,ENSOARG00000003822
GO:0051259	protein oligomerization	biological_process	0.021976	1	4	61	319	17831	ENSOARG00000017185,ENSOARG00000008358,ENSOARG00000011724,ENSOARG00000006710
GO:0051101	regulation of DNA binding	biological_process	0.02226	1	2	61	65	17831	ENSOARG00000017185,ENSOARG00000003822
GO:1903542	negative regulation of exosomal secretion	biological_process	0.022606	1	1	61	3	17831	ENSOARG00000004002
GO:0030677	ribonuclease P complex	cellular_component	0.02276	1	1	61	7	17831	ENSOARG00000012764
GO:0001682	tRNA 5'-leader removal	biological_process	0.022761	1	1	61	7	17831	ENSOARG00000012764
GO:0004549	tRNA-specific ribonuclease activity	molecular_function	0.022766	1	1	61	7	17831	ENSOARG00000012764
GO:2000317	negative regulation of T-helper 17 type immune response	biological_process	0.022769	1	1	61	7	17831	ENSOARG00000012820
GO:2000320	negative regulation of T-helper 17 cell differentiation	biological_process	0.022769	1	1	61	7	17831	ENSOARG00000012820
GO:0009650	UV protection	biological_process	0.022772	1	1	61	7	17831	ENSOARG00000009857
GO:0043024	ribosomal small subunit binding	molecular_function	0.022773	1	1	61	7	17831	ENSOARG00000004456
GO:0070365	hepatocyte differentiation	biological_process	0.022775	1	1	61	7	17831	ENSOARG00000017185
GO:0042795	snRNA transcription from RNA polymerase II promoter	biological_process	0.022789	1	1	61	7	17831	ENSOARG00000011813
GO:0098554	cytoplasmic side of endoplasmic reticulum membrane	cellular_component	0.022793	1	1	61	7	17831	ENSOARG00000000910
GO:0006283	transcription-coupled nucleotide-excision repair	biological_process	0.022803	1	1	61	7	17831	ENSOARG00000009857
GO:0034045	pre-autophagosomal structure membrane	cellular_component	0.02291	1	1	61	7	17831	ENSOARG00000004002
GO:0000138	Golgi trans cisterna	cellular_component	0.023163	1	1	61	7	17831	ENSOARG00000011530
GO:0048752	semicircular canal morphogenesis	biological_process	0.023249	1	1	61	6	17831	ENSOARG00000013971
GO:0005797	Golgi medial cisterna	cellular_component	0.023368	1	1	61	7	17831	ENSOARG00000011530
GO:0055067	monovalent inorganic cation homeostasis	biological_process	0.02421	1	2	61	68	17831	ENSOARG00000005774,ENSOARG00000004002
GO:0032530	regulation of microvillus organization	biological_process	0.024294	1	1	61	7	17831	ENSOARG00000006446
GO:0002521	leukocyte differentiation	biological_process	0.02515	1	4	61	328	17831	ENSOARG00000003822,ENSOARG00000012820,ENSOARG00000008358,ENSOARG00000013971
GO:0070013	intracellular organelle lumen	cellular_component	0.025785	1	16	61	2843	17831	ENSOARG00000003822,ENSOARG00000015240,ENSOARG00000013449,ENSOARG00000011813,ENSOARG00000005578,ENSOARG00000017185,ENSOARG00000013443,ENSOARG00000015920,ENSOARG00000005950,ENSOARG00000011539,ENSOARG00000009857,ENSOARG00000000038,ENSOARG00000012764,ENSOARG00000011724,ENSOARG00000013971,ENSOARG00000004456
GO:0017015	regulation of transforming growth factor beta receptor signaling pathway	biological_process	0.025884	1	2	61	74	17831	ENSOARG00000013971,ENSOARG00000013443
GO:0043233	organelle lumen	cellular_component	0.025935	1	16	61	2845	17831	ENSOARG00000005950,ENSOARG00000011539,ENSOARG00000015920,ENSOARG00000011724,ENSOARG00000012764,ENSOARG00000013971,ENSOARG00000004456,ENSOARG00000009857,ENSOARG00000000038,ENSOARG00000013449,ENSOARG00000003822,ENSOARG00000015240,ENSOARG00000005578,ENSOARG00000017185,ENSOARG00000013443,ENSOARG00000011813
GO:0000788	nuclear nucleosome	cellular_component	0.025967	1	1	61	8	17831	ENSOARG00000003822
GO:0051787	misfolded protein binding	molecular_function	0.025976	1	1	61	8	17831	ENSOARG00000013443
GO:0033683	nucleotide-excision repair, DNA incision	biological_process	0.025982	1	1	61	8	17831	ENSOARG00000009857
GO:0043139	5'-3' DNA helicase activity	molecular_function	0.025982	1	1	61	8	17831	ENSOARG00000009857
GO:0051085	chaperone mediated protein folding requiring cofactor	biological_process	0.025984	1	1	61	8	17831	ENSOARG00000011724
GO:0032536	regulation of cell projection size	biological_process	0.026018	1	1	61	8	17831	ENSOARG00000006446
GO:0009301	snRNA transcription	biological_process	0.026104	1	1	61	8	17831	ENSOARG00000011813
GO:0006103	2-oxoglutarate metabolic process	biological_process	0.026348	1	1	61	8	17831	ENSOARG00000003890
GO:1903844	regulation of cellular response to transforming growth factor beta stimulus	biological_process	0.026519	1	2	61	75	17831	ENSOARG00000013971,ENSOARG00000013443
GO:0060872	semicircular canal development	biological_process	0.026545	1	1	61	7	17831	ENSOARG00000013971
GO:0051131	chaperone-mediated protein complex assembly	biological_process	0.026614	1	1	61	8	17831	ENSOARG00000013443
GO:0046051	UTP metabolic process	biological_process	0.026984	1	1	61	8	17831	ENSOARG00000013449
GO:0006950	response to stress	biological_process	0.027171	1	13	61	2158	17831	ENSOARG00000018898,ENSOARG00000017817,ENSOARG00000000910,ENSOARG00000002588,ENSOARG00000010687,ENSOARG00000019900,ENSOARG00000013443,ENSOARG00000009154,ENSOARG00000009857,ENSOARG00000012820,ENSOARG00000004002,ENSOARG00000003822,ENSOARG00000012914
GO:0004017	adenylate kinase activity	molecular_function	0.027578	1	1	61	8	17831	ENSOARG00000013449
GO:0031974	membrane-enclosed lumen	cellular_component	0.029145	1	16	61	2885	17831	ENSOARG00000012764,ENSOARG00000011724,ENSOARG00000013971,ENSOARG00000004456,ENSOARG00000009857,ENSOARG00000000038,ENSOARG00000005950,ENSOARG00000011539,ENSOARG00000015920,ENSOARG00000005578,ENSOARG00000017185,ENSOARG00000013443,ENSOARG00000011813,ENSOARG00000013449,ENSOARG00000003822,ENSOARG00000015240
GO:0010454	negative regulation of cell fate commitment	biological_process	0.029174	1	1	61	9	17831	ENSOARG00000012820
GO:0035358	regulation of peroxisome proliferator activated receptor signaling pathway	biological_process	0.029184	1	1	61	9	17831	ENSOARG00000018613
GO:1903543	positive regulation of exosomal secretion	biological_process	0.029184	1	1	61	9	17831	ENSOARG00000004002
GO:0036513	Derlin-1 retrotranslocation complex	cellular_component	0.029187	1	1	61	9	17831	ENSOARG00000000910
GO:0090197	positive regulation of chemokine secretion	biological_process	0.029235	1	1	61	9	17831	ENSOARG00000018613
GO:0018158	protein oxidation	biological_process	0.029288	1	1	61	9	17831	ENSOARG00000012820
GO:0032656	regulation of interleukin-13 production	biological_process	0.02934	1	1	61	9	17831	ENSOARG00000003822
GO:0001845	phagolysosome assembly	biological_process	0.02937	1	1	61	9	17831	ENSOARG00000004002
GO:2001044	regulation of integrin-mediated signaling pathway	biological_process	0.029663	1	1	61	9	17831	ENSOARG00000012820
GO:0005675	holo TFIIH complex	cellular_component	0.029996	1	1	61	9	17831	ENSOARG00000009857
GO:0010744	positive regulation of macrophage derived foam cell differentiation	biological_process	0.030164	1	1	61	9	17831	ENSOARG00000018613
GO:0005525	GTP binding	molecular_function	0.030876	1	4	61	356	17831	ENSOARG00000010829,ENSOARG00000013449,ENSOARG00000004456,ENSOARG00000004002
GO:0030215	semaphorin receptor binding	molecular_function	0.031058	1	1	61	7	17831	ENSOARG00000009226
GO:0045580	regulation of T cell differentiation	biological_process	0.031304	1	2	61	83	17831	ENSOARG00000012820,ENSOARG00000013971
GO:0048284	organelle fusion	biological_process	0.031459	1	2	61	77	17831	ENSOARG00000004002,ENSOARG00000002588
GO:0071840	cellular component organization or biogenesis	biological_process	0.031717	1	21	61	4087	17831	ENSOARG00000018898,ENSOARG00000011724,ENSOARG00000002588,ENSOARG00000011885,ENSOARG00000004456,ENSOARG00000009154,ENSOARG00000006710,ENSOARG00000009857,ENSOARG00000004002,ENSOARG00000005950,ENSOARG00000006446,ENSOARG00000012914,ENSOARG00000015920,ENSOARG00000017185,ENSOARG00000019952,ENSOARG00000013443,ENSOARG00000006223,ENSOARG00000012820,ENSOARG00000008358,ENSOARG00000003822,ENSOARG00000009443
GO:0090196	regulation of chemokine secretion	biological_process	0.032422	1	1	61	10	17831	ENSOARG00000018613
GO:0034450	ubiquitin-ubiquitin ligase activity	molecular_function	0.032476	1	1	61	10	17831	ENSOARG00000013443
GO:0032616	interleukin-13 production	biological_process	0.032527	1	1	61	10	17831	ENSOARG00000003822
GO:0009074	aromatic amino acid family catabolic process	biological_process	0.032568	1	1	61	10	17831	ENSOARG00000003890
GO:0045086	positive regulation of interleukin-2 biosynthetic process	biological_process	0.032626	1	1	61	10	17831	ENSOARG00000003822
GO:0009208	pyrimidine ribonucleoside triphosphate metabolic process	biological_process	0.033467	1	1	61	10	17831	ENSOARG00000013449
GO:1903532	positive regulation of secretion by cell	biological_process	0.033504	1	3	61	208	17831	ENSOARG00000004002,ENSOARG00000017817,ENSOARG00000018613
GO:0032561	guanyl ribonucleotide binding	molecular_function	0.033677	1	4	61	366	17831	ENSOARG00000013449,ENSOARG00000004456,ENSOARG00000004002,ENSOARG00000010829
GO:0006622	protein targeting to lysosome	biological_process	0.033711	1	1	61	10	17831	ENSOARG00000004002
GO:0019001	guanyl nucleotide binding	molecular_function	0.033962	1	4	61	367	17831	ENSOARG00000013449,ENSOARG00000004456,ENSOARG00000004002,ENSOARG00000010829
GO:0016591	DNA-directed RNA polymerase II, holoenzyme	cellular_component	0.034702	1	2	61	87	17831	ENSOARG00000017185,ENSOARG00000009857
GO:0019104	DNA N-glycosylase activity	molecular_function	0.03554	1	1	61	11	17831	ENSOARG00000010687
GO:0045623	negative regulation of T-helper cell differentiation	biological_process	0.035545	1	1	61	11	17831	ENSOARG00000012820
GO:0006458	'de novo' protein folding	biological_process	0.035555	1	1	61	11	17831	ENSOARG00000011724
GO:0051084	'de novo' posttranslational protein folding	biological_process	0.035555	1	1	61	11	17831	ENSOARG00000011724
GO:0090195	chemokine secretion	biological_process	0.035617	1	1	61	11	17831	ENSOARG00000018613
GO:0042581	specific granule	cellular_component	0.035623	1	1	61	11	17831	ENSOARG00000006710
GO:0030296	protein tyrosine kinase activator activity	molecular_function	0.035623	1	1	61	11	17831	ENSOARG00000018898
GO:0042405	nuclear inclusion body	cellular_component	0.035709	1	1	61	11	17831	ENSOARG00000013443
GO:0008211	glucocorticoid metabolic process	biological_process	0.03582	1	1	61	11	17831	ENSOARG00000013443
GO:0042594	response to starvation	biological_process	0.03624	1	3	61	213	17831	ENSOARG00000019900,ENSOARG00000002588,ENSOARG00000004002
GO:2000319	regulation of T-helper 17 cell differentiation	biological_process	0.036242	1	1	61	11	17831	ENSOARG00000012820
GO:0045618	positive regulation of keratinocyte differentiation	biological_process	0.036544	1	1	61	11	17831	ENSOARG00000018613
GO:0019201	nucleotide kinase activity	molecular_function	0.037132	1	1	61	11	17831	ENSOARG00000013449
GO:0051047	positive regulation of secretion	biological_process	0.037192	1	3	61	217	17831	ENSOARG00000018613,ENSOARG00000017817,ENSOARG00000004002
GO:0005667	transcription factor complex	cellular_component	0.038017	1	3	61	219	17831	ENSOARG00000009857,ENSOARG00000017185,ENSOARG00000013971
GO:0046631	alpha-beta T cell activation	biological_process	0.038048	1	2	61	90	17831	ENSOARG00000003822,ENSOARG00000012820
GO:0046033	AMP metabolic process	biological_process	0.0387	1	1	61	10	17831	ENSOARG00000013449
GO:0043371	negative regulation of CD4-positive, alpha-beta T cell differentiation	biological_process	0.038716	1	1	61	12	17831	ENSOARG00000012820
GO:0019369	arachidonic acid metabolic process	biological_process	0.03872	1	1	61	12	17831	ENSOARG00000018613
GO:0071218	cellular response to misfolded protein	biological_process	0.038745	1	1	61	12	17831	ENSOARG00000013443
GO:0031528	microvillus membrane	cellular_component	0.038937	1	1	61	6	17831	ENSOARG00000006446
GO:0007059	chromosome segregation	biological_process	0.039216	1	3	61	224	17831	ENSOARG00000012914,ENSOARG00000009857,ENSOARG00000017998
GO:0007155	cell adhesion	biological_process	0.03937	1	7	61	882	17831	ENSOARG00000003822,ENSOARG00000006710,ENSOARG00000006085,ENSOARG00000012820,ENSOARG00000009443,ENSOARG00000006446,ENSOARG00000013971
GO:2000316	regulation of T-helper 17 type immune response	biological_process	0.039478	1	1	61	12	17831	ENSOARG00000012820
GO:0030017	sarcomere	cellular_component	0.039588	1	2	61	90	17831	ENSOARG00000013443,ENSOARG00000019952
GO:0051150	regulation of smooth muscle cell differentiation	biological_process	0.039849	1	1	61	12	17831	ENSOARG00000013971
GO:0044389	ubiquitin-like protein ligase binding	molecular_function	0.039861	1	3	61	222	17831	ENSOARG00000013443,ENSOARG00000009154,ENSOARG00000000910
GO:0046940	nucleoside monophosphate phosphorylation	biological_process	0.040469	1	1	61	12	17831	ENSOARG00000013449
GO:0022610	biological adhesion	biological_process	0.040493	1	7	61	888	17831	ENSOARG00000006710,ENSOARG00000006085,ENSOARG00000003822,ENSOARG00000012820,ENSOARG00000009443,ENSOARG00000013971,ENSOARG00000006446
GO:0044801	single-organism membrane fusion	biological_process	0.041601	1	2	61	91	17831	ENSOARG00000004002,ENSOARG00000002588
GO:0030914	STAGA complex	cellular_component	0.041895	1	1	61	12	17831	ENSOARG00000017185
GO:0051788	response to misfolded protein	biological_process	0.041903	1	1	61	13	17831	ENSOARG00000013443
GO:0048662	negative regulation of smooth muscle cell proliferation	biological_process	0.041953	1	1	61	13	17831	ENSOARG00000019706
GO:0090575	RNA polymerase II transcription factor complex	cellular_component	0.042229	1	2	61	96	17831	ENSOARG00000017185,ENSOARG00000009857
GO:0032806	carboxy-terminal domain protein kinase complex	cellular_component	0.042821	1	1	61	13	17831	ENSOARG00000009857
GO:0030856	regulation of epithelial cell differentiation	biological_process	0.042909	1	2	61	97	17831	ENSOARG00000018613,ENSOARG00000013971
GO:0006623	protein targeting to vacuole	biological_process	0.043227	1	1	61	13	17831	ENSOARG00000004002
GO:0005451	monovalent cation:proton antiporter activity	molecular_function	0.044518	1	1	61	11	17831	ENSOARG00000005774
GO:0015385	sodium:proton antiporter activity	molecular_function	0.044518	1	1	61	11	17831	ENSOARG00000005774
GO:1903541	regulation of exosomal secretion	biological_process	0.044872	1	1	61	10	17831	ENSOARG00000004002
GO:0042832	defense response to protozoan	biological_process	0.04502	1	1	61	14	17831	ENSOARG00000003822
GO:0051452	intracellular pH reduction	biological_process	0.045067	1	1	61	14	17831	ENSOARG00000004002
GO:0032753	positive regulation of interleukin-4 production	biological_process	0.045104	1	1	61	14	17831	ENSOARG00000003822
GO:0046639	negative regulation of alpha-beta T cell differentiation	biological_process	0.045108	1	1	61	14	17831	ENSOARG00000012820
GO:0000407	pre-autophagosomal structure	cellular_component	0.045314	1	1	61	14	17831	ENSOARG00000004002
GO:0005771	multivesicular body	cellular_component	0.045786	1	1	61	14	17831	ENSOARG00000008358
GO:0001968	fibronectin binding	molecular_function	0.045933	1	1	61	14	17831	ENSOARG00000012820
GO:0090382	phagosome maturation	biological_process	0.046021	1	1	61	14	17831	ENSOARG00000004002
GO:0072666	establishment of protein localization to vacuole	biological_process	0.046372	1	1	61	14	17831	ENSOARG00000004002
GO:0044449	contractile fiber part	cellular_component	0.046763	1	2	61	99	17831	ENSOARG00000019952,ENSOARG00000013443
GO:0043229	intracellular organelle	cellular_component	0.047053	1	35	61	8213	17831	ENSOARG00000016992,ENSOARG00000012820,ENSOARG00000000910,ENSOARG00000017185,ENSOARG00000013443,ENSOARG00000003822,ENSOARG00000009443,ENSOARG00000004786,ENSOARG00000008358,ENSOARG00000009857,ENSOARG00000019706,ENSOARG00000011530,ENSOARG00000011724,ENSOARG00000018613,ENSOARG00000013971,ENSOARG00000004456,ENSOARG00000009154,ENSOARG00000015920,ENSOARG00000005774,ENSOARG00000019296,ENSOARG00000005950,…
GO:0045619	regulation of lymphocyte differentiation	biological_process	0.047402	1	2	61	104	17831	ENSOARG00000012820,ENSOARG00000013971
GO:0051098	regulation of binding	biological_process	0.047773	1	3	61	237	17831	ENSOARG00000013443,ENSOARG00000017185,ENSOARG00000003822
GO:0001562	response to protozoan	biological_process	0.04816	1	1	61	15	17831	ENSOARG00000003822
GO:0012505	endomembrane system	cellular_component	0.048177	1	12	61	2068	17831	ENSOARG00000004002,ENSOARG00000008358,ENSOARG00000004786,ENSOARG00000005950,ENSOARG00000011138,ENSOARG00000005774,ENSOARG00000000910,ENSOARG00000011724,ENSOARG00000013443,ENSOARG00000019706,ENSOARG00000006710,ENSOARG00000011530
GO:0042059	negative regulation of epidermal growth factor receptor signaling pathway	biological_process	0.048338	1	1	61	15	17831	ENSOARG00000004002
GO:0045076	regulation of interleukin-2 biosynthetic process	biological_process	0.048413	1	1	61	15	17831	ENSOARG00000003822
GO:0046649	lymphocyte activation	biological_process	0.048642	1	4	61	409	17831	ENSOARG00000013971,ENSOARG00000008358,ENSOARG00000012820,ENSOARG00000003822
GO:0017134	fibroblast growth factor binding	molecular_function	0.04871	1	1	61	15	17831	ENSOARG00000000038
GO:0008353	RNA polymerase II carboxy-terminal domain kinase activity	molecular_function	0.049188	1	1	61	15	17831	ENSOARG00000009857
GO:0009147	pyrimidine nucleoside triphosphate metabolic process	biological_process	0.049236	1	1	61	15	17831	ENSOARG00000013449
GO:0016043	cellular component organization	biological_process	0.049351	1	20	61	4014	17831	ENSOARG00000017185,ENSOARG00000019952,ENSOARG00000013443,ENSOARG00000006223,ENSOARG00000012820,ENSOARG00000008358,ENSOARG00000003822,ENSOARG00000009443,ENSOARG00000018898,ENSOARG00000011724,ENSOARG00000002588,ENSOARG00000011885,ENSOARG00000004456,ENSOARG00000009154,ENSOARG00000009857,ENSOARG00000006710,ENSOARG00000004002,ENSOARG00000005950,ENSOARG00000006446,ENSOARG00000012914
GO:0002285	lymphocyte activation involved in immune response	biological_process	0.049496	1	2	61	106	17831	ENSOARG00000012820,ENSOARG00000003822
GO:0018205	peptidyl-lysine modification	biological_process	0.049675	1	3	61	245	17831	ENSOARG00000012820,ENSOARG00000003822,ENSOARG00000017185
GO:0000428	DNA-directed RNA polymerase complex	cellular_component	0.049794	1	2	61	106	17831	ENSOARG00000009857,ENSOARG00000017185
GO:0030880	RNA polymerase complex	cellular_component	0.049794	1	2	61	106	17831	ENSOARG00000009857,ENSOARG00000017185
GO:0055029	nuclear DNA-directed RNA polymerase complex	cellular_component	0.049794	1	2	61	106	17831	ENSOARG00000017185,ENSOARG00000009857
GO:0030855	epithelial cell differentiation	biological_process	0.049923	1	4	61	397	17831	ENSOARG00000009857,ENSOARG00000018613,ENSOARG00000013971,ENSOARG00000017185
