# Supplementary material for: Integrated Hair Follicle Profiles of microRNAs and mRNAs to Reveal the Pattern Formation of Hu Sheep Lambskin
Source: Genes (Basel). 2022 Feb 14;13(2):342. doi: 10.3390/genes13020342 (PMC8872417; doi:10.3390/genes13020342)
Supplement: Supplementary file 1 [file genes-13-00342-s001.zip › Supplementary Table S7.xlsx]

## Sheet: Sheet1
Supplementary Table S7. KEGG enrichment analysis of target genes
#Term	Database	ID	Input number	Background number	P-Value	Corrected P-Value	Input	Hyperlink
Basal transcription factors	KEGG PATHWAY	oas03022	2	49	0.000855389	0.0368704	ENSOARG00000017185|ENSOARG00000009857	http://www.genome.jp/kegg-bin/show_pathway?oas03022/oas:101110174%09red/oas:101116341%09red
Phenylalanine, tyrosine and tryptophan biosynthesis	KEGG PATHWAY	oas00400	1	7	0.00215912	0.0368704	ENSOARG00000003890	http://www.genome.jp/kegg-bin/show_pathway?oas00400/oas:101104679%09red
Arachidonic acid metabolism	KEGG PATHWAY	oas00590	2	90	0.00261498	0.0368704	ENSOARG00000018613|ENSOARG00000001286	http://www.genome.jp/kegg-bin/show_pathway?oas00590/oas:101121185%09red/oas:101122092%09red
Ubiquinone and other terpenoid-quinone biosynthesis	KEGG PATHWAY	oas00130	1	11	0.00322139	0.0368704	ENSOARG00000003890	http://www.genome.jp/kegg-bin/show_pathway?oas00130/oas:101104679%09red
Endocytosis	KEGG PATHWAY	oas04144	3	282	0.00428732	0.0368704	ENSOARG00000005950|ENSOARG00000004002|ENSOARG00000002529	http://www.genome.jp/kegg-bin/show_pathway?oas04144/oas:100145880%09red/oas:101110972%09red/oas:101123146%09red
Ubiquitin mediated proteolysis	KEGG PATHWAY	oas04120	2	143	0.0059525	0.0368704	ENSOARG00000006223|ENSOARG00000013443	http://www.genome.jp/kegg-bin/show_pathway?oas04120/oas:101103864%09red/oas:101112931%09red
Phenylalanine metabolism	KEGG PATHWAY	oas00360	1	26	0.00710468	0.0368704	ENSOARG00000003890	http://www.genome.jp/kegg-bin/show_pathway?oas00360/oas:101104679%09red
Renin-angiotensin system	KEGG PATHWAY	oas04614	1	29	0.00786271	0.0368704	ENSOARG00000013488	http://www.genome.jp/kegg-bin/show_pathway?oas04614/oas:101119557%09red
Axon guidance	KEGG PATHWAY	oas04360	2	178	0.00865243	0.0368704	ENSOARG00000009226|ENSOARG00000009784	http://www.genome.jp/kegg-bin/show_pathway?oas04360/oas:101114108%09red/oas:101114815%09red
Base excision repair	KEGG PATHWAY	oas03410	1	34	0.00911258	0.0368704	ENSOARG00000010687	http://www.genome.jp/kegg-bin/show_pathway?oas03410/oas:101120377%09red
Primary immunodeficiency	KEGG PATHWAY	oas05340	1	36	0.00960784	0.0368704	ENSOARG00000008358	http://www.genome.jp/kegg-bin/show_pathway?oas05340/oas:101105681%09red
African trypanosomiasis	KEGG PATHWAY	oas05143	1	39	0.0103457	0.0368704	ENSOARG00000013488	http://www.genome.jp/kegg-bin/show_pathway?oas05143/oas:101119557%09red
Tyrosine metabolism	KEGG PATHWAY	oas00350	1	42	0.0110777	0.0368704	ENSOARG00000003890	http://www.genome.jp/kegg-bin/show_pathway?oas00350/oas:101104679%09red
Nucleotide excision repair	KEGG PATHWAY	oas03420	1	45	0.0118038	0.0368704	ENSOARG00000009857	http://www.genome.jp/kegg-bin/show_pathway?oas03420/oas:101116341%09red
Regulation of actin cytoskeleton	KEGG PATHWAY	oas04810	2	216	0.0119116	0.0368704	ENSOARG00000010829|ENSOARG00000009784	http://www.genome.jp/kegg-bin/show_pathway?oas04810/oas:101117354%09red/oas:101114815%09red
Type II diabetes mellitus	KEGG PATHWAY	oas04930	1	46	0.0120445	0.0368704	ENSOARG00000018609	http://www.genome.jp/kegg-bin/show_pathway?oas04930/oas:101102503%09red
Herpes simplex infection	KEGG PATHWAY	oas05168	2	224	0.0126325	0.0368704	ENSOARG00000009154|ENSOARG00000017185	http://www.genome.jp/kegg-bin/show_pathway?oas05168/oas:101110174%09red/oas:101108211%09red
Cysteine and methionine metabolism	KEGG PATHWAY	oas00270	1	49	0.0127628	0.0368704	ENSOARG00000003890	http://www.genome.jp/kegg-bin/show_pathway?oas00270/oas:101104679%09red
Regulation of lipolysis in adipocytes	KEGG PATHWAY	oas04923	1	59	0.0151157	0.0413693	ENSOARG00000005578	http://www.genome.jp/kegg-bin/show_pathway?oas04923/oas:101114312%09red
Glycerolipid metabolism	KEGG PATHWAY	oas00561	1	66	0.0167254	0.0434861	ENSOARG00000005578	http://www.genome.jp/kegg-bin/show_pathway?oas00561/oas:101114312%09red
B cell receptor signaling pathway	KEGG PATHWAY	oas04662	1	70	0.0176317	0.0436595	ENSOARG00000008358	http://www.genome.jp/kegg-bin/show_pathway?oas04662/oas:101105681%09red
Biosynthesis of amino acids	KEGG PATHWAY	oas01230	1	76	0.0189729	0.0443167	ENSOARG00000003890	http://www.genome.jp/kegg-bin/show_pathway?oas01230/oas:101104679%09red
Ribosome biogenesis in eukaryotes	KEGG PATHWAY	oas03008	1	85	0.0209446	0.0443167	ENSOARG00000012764	http://www.genome.jp/kegg-bin/show_pathway?oas03008/oas:101119586%09red
Salmonella infection	KEGG PATHWAY	oas05132	1	88	0.0215912	0.0443167	ENSOARG00000004002	http://www.genome.jp/kegg-bin/show_pathway?oas05132/oas:100145880%09red
Fc gamma R-mediated phagocytosis	KEGG PATHWAY	oas04666	1	88	0.0215912	0.0443167	ENSOARG00000009784	http://www.genome.jp/kegg-bin/show_pathway?oas04666/oas:101114815%09red
Retrograde endocannabinoid signaling	KEGG PATHWAY	oas04723	1	95	0.0230799	0.0443167	ENSOARG00000005578	http://www.genome.jp/kegg-bin/show_pathway?oas04723/oas:101114312%09red
Choline metabolism in cancer	KEGG PATHWAY	oas05231	1	100	0.0241261	0.0443167	ENSOARG00000017408	http://www.genome.jp/kegg-bin/show_pathway?oas05231/oas:101119179%09red
HIF-1 signaling pathway	KEGG PATHWAY	oas04066	1	102	0.0245407	0.0443167	ENSOARG00000018898	http://www.genome.jp/kegg-bin/show_pathway?oas04066/oas:101107460%09red
Serotonergic synapse	KEGG PATHWAY	oas04726	1	103	0.0247471	0.0443167	ENSOARG00000018613	http://www.genome.jp/kegg-bin/show_pathway?oas04726/oas:101121185%09red
Amoebiasis	KEGG PATHWAY	oas05146	1	107	0.0255673	0.0443167	ENSOARG00000004002	http://www.genome.jp/kegg-bin/show_pathway?oas05146/oas:100145880%09red
Leukocyte transendothelial migration	KEGG PATHWAY	oas04670	1	121	0.0283694	0.0468491	ENSOARG00000010829	http://www.genome.jp/kegg-bin/show_pathway?oas04670/oas:101117354%09red
Platelet activation	KEGG PATHWAY	oas04611	1	124	0.0289561	0.0468491	ENSOARG00000010829	http://www.genome.jp/kegg-bin/show_pathway?oas04611/oas:101117354%09red
Osteoclast differentiation	KEGG PATHWAY	oas04380	1	128	0.0297311	0.0468491	ENSOARG00000009154	http://www.genome.jp/kegg-bin/show_pathway?oas04380/oas:101108211%09red
Hepatitis C	KEGG PATHWAY	oas05160	1	135	0.0310674	0.047275	ENSOARG00000009154	http://www.genome.jp/kegg-bin/show_pathway?oas05160/oas:101108211%09red
Measles	KEGG PATHWAY	oas05162	1	139	0.0318197	0.047275	ENSOARG00000009154	http://www.genome.jp/kegg-bin/show_pathway?oas05162/oas:101108211%09red
Hepatitis B	KEGG PATHWAY	oas05161	1	146	0.0331168	0.0476818	ENSOARG00000009154	http://www.genome.jp/kegg-bin/show_pathway?oas05161/oas:101108211%09red
Protein processing in endoplasmic reticulum	KEGG PATHWAY	oas04141	1	171	0.0375541	0.0476818	ENSOARG00000013443	http://www.genome.jp/kegg-bin/show_pathway?oas04141/oas:101103864%09red
Chemokine signaling pathway	KEGG PATHWAY	oas04062	1	176	0.0384061	0.0476818	ENSOARG00000009154	http://www.genome.jp/kegg-bin/show_pathway?oas04062/oas:101108211%09red
RNA transport	KEGG PATHWAY	oas03013	1	177	0.0385751	0.0476818	ENSOARG00000012764	http://www.genome.jp/kegg-bin/show_pathway?oas03013/oas:101119586%09red
Jak-STAT signaling pathway	KEGG PATHWAY	oas04630	1	181	0.0392466	0.0476818	ENSOARG00000009154	http://www.genome.jp/kegg-bin/show_pathway?oas04630/oas:101108211%09red
Purine metabolism	KEGG PATHWAY	oas00230	1	181	0.0392466	0.0476818	ENSOARG00000013449	http://www.genome.jp/kegg-bin/show_pathway?oas00230/oas:101113201%09red
Influenza A	KEGG PATHWAY	oas05164	1	185	0.0399109	0.0476818	ENSOARG00000009154	http://www.genome.jp/kegg-bin/show_pathway?oas05164/oas:101108211%09red
Calcium signaling pathway	KEGG PATHWAY	oas04020	1	186	0.0400759	0.0476818	ENSOARG00000018609	http://www.genome.jp/kegg-bin/show_pathway?oas04020/oas:101102503%09red
Phagosome	KEGG PATHWAY	oas04145	1	189	0.040568	0.0476818	ENSOARG00000004002	http://www.genome.jp/kegg-bin/show_pathway?oas04145/oas:100145880%09red
MicroRNAs in cancer	KEGG PATHWAY	oas05206	1	196	0.041701	0.0476818	ENSOARG00000013971	http://www.genome.jp/kegg-bin/show_pathway?oas05206/oas:101115891%09red
Tuberculosis	KEGG PATHWAY	oas05152	1	199	0.0421801	0.0476818	ENSOARG00000004002	http://www.genome.jp/kegg-bin/show_pathway?oas05152/oas:100145880%09red
Rap1 signaling pathway	KEGG PATHWAY	oas04015	1	211	0.0440577	0.0478957	ENSOARG00000018898	http://www.genome.jp/kegg-bin/show_pathway?oas04015/oas:101107460%09red
Focal adhesion	KEGG PATHWAY	oas04510	1	212	0.0442114	0.0478957	ENSOARG00000010829	http://www.genome.jp/kegg-bin/show_pathway?oas04510/oas:101117354%09red
Ras signaling pathway	KEGG PATHWAY	oas04014	1	225	0.0461725	0.0489994	ENSOARG00000018898	http://www.genome.jp/kegg-bin/show_pathway?oas04014/oas:101107460%09red
Metabolic pathways	KEGG PATHWAY	oas01100	4	1324	0.0492388	0.0512084	ENSOARG00000018613|ENSOARG00000001286|ENSOARG00000005578|ENSOARG00000003890	http://www.genome.jp/kegg-bin/show_pathway?oas01100/oas:101114312%09red/oas:101104679%09red/oas:101121185%09red/oas:101122092%09red
MAPK signaling pathway	KEGG PATHWAY	oas04010	1	258	0.0498507	0.0518478	ENSOARG00000018609	http://www.genome.jp/kegg-bin/show_pathway?oas04010/oas:101102503%09red
PI3K-Akt signaling pathway	KEGG PATHWAY	oas04151	1	358	0.0499992	0.0627152	ENSOARG00000018898	http://www.genome.jp/kegg-bin/show_pathway?oas04151/oas:101107460%09red
