# Supplementary material for: Integrated Hair Follicle Profiles of microRNAs and mRNAs to Reveal the Pattern Formation of Hu Sheep Lambskin
Source: Genes (Basel). 2022 Feb 14;13(2):342. doi: 10.3390/genes13020342 (PMC8872417; doi:10.3390/genes13020342)
Supplement: Supplementary file 1 [file genes-13-00342-s001.zip › Supplementary Table S8.xlsx]

## Sheet: Sheet1
Supplementary Table S8. Target genes prediction analysis of DE miRNAs
DE miRNAs	target genes
novel_112	OLFM4
novel_124	LOXL3
novel_134	PAK1IP1
novel_134	NDRG2
novel_151	MMP3
novel_151	USP5
novel_151	SUPT5H
novel_151	TRIB1
novel_151	TPGS1
novel_151	KLHL25
novel_151	OSBP
novel_151	ZNF157
novel_151	OGDH
novel_151	MFRP
novel_151	KANK2
novel_151	SHF
novel_151	ENSOARG00000001078
novel_151	ENSOARG00000018134
novel_151	ENSOARG00000018657
novel_151	DUOXA1
novel_213	HM13
novel_213	TAT
novel_213	RAB7A
novel_213	SEMA6B
novel_213	HEPACAM
novel_213	ENSOARG00000005691
novel_213	KRT15
novel_415	MGLL
novel_415	SLC9A9
novel_415	CDHR5
novel_415	STAT2
novel_415	HID1
novel_415	BRIX1
novel_415	DPP10
novel_415	IFT88
novel_415	ZEB1
novel_415	SLC44A3
novel_415	ENSOARG00000001286
novel_415	ENSOARG00000001824
novel_415	ENSOARG00000007083
novel_419	ERAL1
novel_511	FIBP
novel_511	EPG5
novel_511	IRF4
novel_511	UBAC1
novel_511	LRRC23
novel_511	ARAP1
novel_511	CDHR5
novel_511	RGS19
novel_511	CD79A
novel_511	THEG
novel_511	SH2D5
novel_511	SRCIN1
novel_511	LIMK2
novel_511	ERCC2
novel_511	MPG
novel_511	ARHGAP35
novel_511	ZDHHC7
novel_511	TOR2A
novel_511	POP5
novel_511	STUB1
novel_511	AK3
novel_511	THOP1
novel_511	DDX56
novel_511	TAF10
novel_511	ANO1
novel_511	PLPPR2
novel_511	CACNA1E
novel_511	ALOX15B
novel_511	ANGPT4
novel_511	FSTL1
novel_511	FHL3
novel_511	ENSOARG00000000171
novel_511	ENSOARG00000000760
novel_511	ENSOARG00000001242
novel_511	ENSOARG00000002529
novel_511	ENSOARG00000003241
novel_511	ENSOARG00000005593
novel_511	ENSOARG00000006085
novel_511	ENSOARG00000006223
novel_511	ENSOARG00000007083
novel_511	ENSOARG00000008290
novel_511	ENSOARG00000011813
novel_511	ENSOARG00000012914
novel_511	ENSOARG00000014417
novel_511	ENSOARG00000016131
novel_511	ENSOARG00000017998
novel_524	ZFHX2
novel_549	ENSOARG00000006572
novel_549	DNAJC5
novel_549	ENSOARG00000016282
novel_549	ENSOARG00000016627
novel_549	IRS4
novel_549	ENSOARG00000018134
novel_85	KDELR2
novel_85	RCOR2
novel_85	SMARCD3
novel_85	ACAA2
novel_85	SLC45A3
novel_85	AFF1
novel_85	CAMK2A
novel_85	AGR2
novel_85	LRP1B
novel_85	VWA5A
novel_85	RHOBTB2
novel_85	DDR2
novel_85	ARRB1
novel_85	PFKL
novel_85	GLYATL3
novel_85	AK3
novel_85	POU2AF1
novel_85	APP
novel_85	TSC2
novel_85	MYO9A
novel_85	GJD2
novel_85	AMPD1
novel_85	NCEH1
novel_85	ENSOARG00000000751
novel_85	ENSOARG00000001306
novel_85	ENSOARG00000001912
novel_85	ENSOARG00000007919
novel_85	ENSOARG00000012227
novel_85	ENSOARG00000012637
novel_85	ENSOARG00000013418
novel_85	ENSOARG00000016908
novel_85	ENSOARG00000018218
novel_85	ENSOARG00000019533
novel_85	ENSOARG00000020561
oar-let-7c	EDEM1
oar-let-7c	ENSOARG00000001174
oar-let-7c	ENSOARG00000002935
oar-let-7c	ENSOARG00000009220
oar-miR-10a	NEDD4
oar-miR-10a	RORB
oar-miR-10a	SOBP
oar-miR-10a	TMEM132B
oar-miR-10a	VWC2L
oar-miR-10a	ZNF367
oar-miR-10a	KLHL29
oar-miR-10a	RORA
oar-miR-10a	CADM2
oar-miR-10a	NR6A1
oar-miR-10a	EPHA8
oar-miR-10a	CSRNP3
oar-miR-10a	SHANK3
oar-miR-10a	PPARGC1B
oar-miR-10a	KLHDC10
oar-miR-10a	CREB1
oar-miR-10a	ELOVL2
oar-miR-10a	TFRC
oar-miR-10a	HOXA3
oar-miR-10a	GATA6
oar-miR-10a	ZNF687
oar-miR-10a	ARSJ
oar-miR-10a	SMAP1
oar-miR-10a	TFAP2C
oar-miR-10a	HOXB3
oar-miR-10a	MAP4K5
oar-miR-10b	MAP4K5
oar-miR-10b	WNT5A
oar-miR-10b	NEDD4
oar-miR-10b	FIGN
oar-miR-10b	KPNA5
oar-miR-10b	ZNF687
oar-miR-10b	MTF1
oar-miR-10b	BDNF
oar-miR-10b	DAZAP1
oar-miR-10b	SRP14
oar-miR-10b	CRLF3
oar-miR-10b	NCOR2
oar-miR-10b	MAP3K7
oar-miR-10b	GRIN2B
oar-miR-10b	MTSS1L
oar-miR-10b	GNRHR
oar-miR-10b	CYTH1
oar-miR-10b	NR4A3
oar-miR-10b	ZMYND11
oar-miR-10b	USP46
oar-miR-10b	CECR6
oar-miR-10b	RNF165
oar-miR-10b	ESRRG
oar-miR-10b	CCDC177
oar-miR-10b	RASL10B
oar-miR-10b	PCDH10
oar-miR-125b	PBX2
oar-miR-125b	ATG9B
oar-miR-125b	SCAP
oar-miR-125b	TTYH3
oar-miR-125b	MLF2
oar-miR-125b	OLFM4
oar-miR-125b	TMEM86A
oar-miR-125b	CDC42BPG
oar-miR-125b	MPG
oar-miR-125b	ZNF76
oar-miR-125b	PFKL
oar-miR-125b	CELF5
oar-miR-125b	ZNF687
oar-miR-125b	PHC2
oar-miR-125b	CD34
oar-miR-125b	GPRC5A
oar-miR-125b	ENSOARG00000001144
oar-miR-125b	ENSOARG00000001450
oar-miR-125b	ENSOARG00000001934
oar-miR-125b	ENSOARG00000002167
oar-miR-125b	ENSOARG00000009308
oar-miR-125b	ENSOARG00000010073
oar-miR-125b	ENSOARG00000010951
oar-miR-125b	ENSOARG00000015992
oar-miR-143	NECAP2
oar-miR-143	SLC16A2
oar-miR-143	SH3PXD2A
oar-miR-143	VAPB
oar-miR-143	MSI2
oar-miR-143	TPM3
oar-miR-143	KRAS
oar-miR-143	PAPD5
oar-miR-143	KLF13
oar-miR-143	FOSL2
oar-miR-143	GPALPP1
oar-miR-143	BRD2
oar-miR-143	REEP3
oar-miR-143	TM2D2
oar-miR-143	MKL2
oar-miR-143	TTYH3
oar-miR-143	STOX2
oar-miR-143	MAP4K5
oar-miR-143	DNMT3A
oar-miR-143	KCNB1
oar-miR-143	NT5C1A
oar-miR-143	QKI
oar-miR-143	VASH1
oar-miR-143	TNPO3
oar-miR-143	MIPOL1
oar-miR-143	CNNM2
oar-miR-143	ASAP3
oar-miR-143	CUX1
oar-miR-143	KRT71
oar-miR-154a-3p	TCF12
oar-miR-154a-3p	WNT11
oar-miR-154a-3p	IGF2BP3
oar-miR-181a	BMP3
oar-miR-181a	FGF12
oar-miR-181a	CTNND2
oar-miR-181a	LMO3
oar-miR-181a	ZNF536
oar-miR-181a	EGR1
oar-miR-200b	ENSOARG00000015029
oar-miR-200b	ZEB2
oar-miR-200b	ZEB1
oar-miR-200b	QKI
oar-miR-200b	ZNF687
oar-miR-200b	ZBTB20
oar-miR-200b	ZNF536
oar-miR-200b	NFIA
oar-miR-200b	PPM1F
oar-miR-200b	ZNF831
oar-miR-200b	ZNF76
oar-miR-200b	FIGN
oar-miR-200b	CFL2
oar-miR-200b	HIPK3
oar-miR-200b	ZNF532
oar-miR-200b	RANBP10
oar-miR-200b	NR5A2
oar-miR-200b	BNC2
oar-miR-200b	NFIB
oar-miR-200b	MGAT2
oar-miR-200b	DPY19L1
oar-miR-200b	PIK3CA
oar-miR-200b	THRA
oar-miR-200b	LHFP
oar-miR-200b	SEC23A
oar-miR-200b	RAP1B
oar-miR-200b	FEZ2
oar-miR-200b	ZFPM2
oar-miR-200b	SCAMP1
oar-miR-200b	YWHAG
oar-miR-200b	PRKACB
oar-miR-200b	CNEP1R1
oar-miR-200b	TCEB1
oar-miR-200b	CNN3
oar-miR-200b	PTHLH
oar-miR-200b	CCNJ
oar-miR-200b	ETS1
oar-miR-200b	GDI2
oar-miR-200b	GNAQ
oar-miR-200b	LARP1B
oar-miR-200b	PPP4R2
oar-miR-200b	MARCKS
oar-miR-200b	ZFAND6
oar-miR-200b	WASF3
oar-miR-200b	CEP41
oar-miR-200b	KIAA1432
oar-miR-200b	PRDM16
oar-miR-200b	TFAP2A
oar-miR-200b	WAPAL
oar-miR-200b	NRG1
oar-miR-200b	BAP1
oar-miR-200b	MCFD2
oar-miR-200b	WWC3
oar-miR-200b	CTNND2
oar-miR-200b	CTDSPL2
oar-miR-200b	C16orf72
oar-miR-200b	FBXW7
oar-miR-200b	BNIP3L
oar-miR-200b	IFIT5
oar-miR-200b	KLHL14
oar-miR-200b	PHF6
oar-miR-200b	MSN
oar-miR-200b	FRMD6
oar-miR-200b	ARIH1
oar-miR-200b	STRN
oar-miR-200b	EPS8
oar-miR-200b	E2F3
oar-miR-200b	SGIP1
oar-miR-200b	NEGR1
oar-miR-200b	RASA2
oar-miR-200b	TAOK3
oar-miR-200b	KLF12
oar-miR-200b	RUSC2
oar-miR-200b	PTPN14
oar-miR-200b	PRR11
oar-miR-200b	SYNJ1
oar-miR-200b	ZNF423
oar-miR-200b	SNTB2
oar-miR-200b	MTF2
oar-miR-200b	LRP1B
oar-miR-200b	C4orf32
oar-miR-200b	SIK2
oar-miR-200b	ADIPOR2
oar-miR-200b	NCOA3
oar-miR-200b	SCN2A
oar-miR-200b	CDYL2
oar-miR-200b	CDYL
oar-miR-200b	INHBA
oar-miR-200b	LAMC1
oar-miR-200b	THSD7A
oar-miR-200b	ZNF281
oar-miR-200b	MED13
oar-miR-200b	SYT1
oar-miR-200b	OTUD4
oar-miR-200b	MBNL3
oar-miR-200b	BCL11B
oar-miR-200b	ZDHHC17
oar-miR-200b	MYLK
oar-miR-200b	UBN2
oar-miR-200b	MAP4K5
oar-miR-200b	ASAP1
oar-miR-200b	VCPIP1
oar-miR-200b	LCOR
oar-miR-200b	MYT1
oar-miR-200b	SAMD8
oar-miR-200b	KIF13A
oar-miR-200b	NFASC
oar-miR-200b	WDR82
oar-miR-200b	FAT3
oar-miR-200b	PLXNC1
oar-miR-200b	ESRRG
oar-miR-200b	ELK4
oar-miR-200b	GJC1
oar-miR-200b	PPP1R9A
oar-miR-200b	WIPF1
oar-miR-200b	SLC4A4
oar-miR-200b	PARD3B
oar-miR-200b	ASH1L
oar-miR-200b	TLN1
oar-miR-200b	PAK3
oar-miR-200b	NUP153
oar-miR-200b	ATF7IP
oar-miR-200b	FOXP1
oar-miR-200b	NUFIP2
oar-miR-200b	SCN5A
oar-miR-200b	AFF1
oar-miR-200b	TRPM3
oar-miR-200b	FNDC3B
oar-miR-200b	HECW2
oar-miR-200b	SH3GLB2
oar-miR-200b	JAKMIP2
oar-miR-23a	TYR
oar-miR-23a	STAT2
oar-miR-23a	LVRN
oar-miR-23a	ENSOARG00000012217
oar-miR-23a	SESN3
oar-miR-23a	ZNF226
oar-miR-23a	PDE7A
oar-miR-23a	KLF3
oar-miR-23a	LONRF3
oar-miR-23a	ACVR1C
oar-miR-23a	PKP4
oar-miR-23a	PDE4B
oar-miR-23a	BRWD1
oar-miR-23a	KPNA4
oar-miR-23a	CNOT6L
oar-miR-23a	NR6A1
oar-miR-23a	SEMA6D
oar-miR-23a	KCNK5
oar-miR-23a	TNPO1
oar-miR-23a	DNAJC6
oar-miR-23a	ASXL3
oar-miR-23a	NFIB
oar-miR-23a	TET3
oar-miR-23a	CELF1
oar-miR-23a	PDE3A
oar-miR-23a	ZFHX4
oar-miR-23a	KLHL28
oar-miR-23a	PNRC2
oar-miR-23a	YES1
oar-miR-23a	TOP1
oar-miR-23a	PNMA1
oar-miR-23a	LRAT
oar-miR-23a	RALYL
oar-miR-23a	SETD8
oar-miR-23a	SATB1
oar-miR-23a	STX12
oar-miR-23a	PPIF
oar-miR-23a	MDFIC
oar-miR-23a	CBLN1
oar-miR-23a	CTCF
oar-miR-23a	ZNRF2
oar-miR-23a	CFL2
oar-miR-23a	TMOD2
oar-miR-23a	KIAA1467
oar-miR-23a	TNRC6A
oar-miR-23a	CASD1
oar-miR-23a	TACR3
oar-miR-23a	DCUN1D1
oar-miR-23a	ERO1LB
oar-miR-23a	VKORC1L1
oar-miR-23a	ESRRG
oar-miR-23a	FGD4
oar-miR-23a	ZNF292
oar-miR-23a	ELF2
oar-miR-23a	RAP1A
oar-miR-23a	NCOA2
oar-miR-23a	RAP2B
oar-miR-23a	GRM5
oar-miR-23a	RAB8B
oar-miR-23a	WBP4
oar-miR-23a	IPMK
oar-miR-23a	EGR3
oar-miR-23a	C4orf29
oar-miR-23a	LRIG1
oar-miR-23a	PPP2R5E
oar-miR-23a	VGLL3
oar-miR-23a	HIAT1
oar-miR-23a	HOXD10
oar-miR-23a	CCDC71L
oar-miR-23a	FAM46A
oar-miR-23a	CSNK1G3
oar-miR-23a	MEF2C
oar-miR-23a	SLC25A53
oar-miR-23a	C9orf91
oar-miR-23a	TMEM170A
oar-miR-23a	AMBRA1
oar-miR-23a	RORA
oar-miR-23a	STAU2
oar-miR-23a	GPR64
oar-miR-23a	LPP
oar-miR-23a	HS6ST3
oar-miR-23a	TLK1
oar-miR-23a	MTF1
oar-miR-23a	SFT2D1
oar-miR-23a	EIF4E3
oar-miR-23a	ANKRD50
oar-miR-23a	FNBP1L
oar-miR-23a	STRIP2
oar-miR-23a	TNRC6B
oar-miR-23a	PPP1R12A
oar-miR-23a	PPARGC1A
oar-miR-23a	PRDM1
oar-miR-23a	MTSS1
oar-miR-23a	ZBTB16
oar-miR-23a	NLGN4X
oar-miR-23a	CELF2
oar-miR-23a	ST8SIA1
oar-miR-23a	SLC4A4
oar-miR-23a	MAML2
oar-miR-23a	HIPK2
oar-miR-23a	STRN
oar-miR-23a	EBF1
oar-miR-23a	BMP2K
oar-miR-23a	PURB
oar-miR-23a	G3BP2
oar-miR-23a	ROBO2
oar-miR-23a	UBN2
oar-miR-23a	HIVEP2
oar-miR-23a	CNOT2
oar-miR-23a	DOCK3
oar-miR-23a	FAM126B
oar-miR-23a	MED13L
oar-miR-23a	RPRD2
oar-miR-23a	TENM1
oar-miR-23a	NFIA
oar-miR-23a	AAK1
oar-miR-23a	PPP6C
oar-miR-23a	CMIP
oar-miR-23a	PTPN4
oar-miR-23a	RNF150
oar-miR-23a	ACVR2B
oar-miR-23a	VCAN
oar-miR-23a	MYO9A
oar-miR-23a	TNRC6C
oar-miR-23a	AFF1
oar-miR-23a	CPEB4
oar-miR-23a	NEDD4L
oar-miR-23a	TXNRD1
oar-miR-23a	SIK2
oar-miR-23a	AZIN1
oar-miR-23a	SNX6
oar-miR-23a	CDS2
oar-miR-23a	MAP7
oar-miR-23b	STAT2
oar-miR-29b	KPNB1
oar-miR-29b	C12orf50
oar-miR-29b	ENSOARG00000000771
oar-miR-29b	ENSOARG00000009820
oar-miR-29b	ENSOARG00000009820
oar-miR-29b	TET3
oar-miR-29b	PI15
oar-miR-29b	TET1
oar-miR-29b	TET2
oar-miR-29b	NAV3
oar-miR-29b	AGO1
oar-miR-29b	COL1A1
oar-miR-29b	ATAD2B
oar-miR-29b	ELN
oar-miR-29b	ADAMTS17
oar-miR-29b	NFIA
oar-miR-29b	NASP
oar-miR-29b	COL5A3
oar-miR-29b	KIAA1024
oar-miR-29b	ZBTB34
oar-miR-29b	LSM11
oar-miR-29b	HAS3
oar-miR-29b	COL5A1
oar-miR-29b	ADAM19
oar-miR-29b	ANKRD52
oar-miR-29b	CLCN5
oar-miR-29b	RAB15
oar-miR-29b	DOT1L
oar-miR-29b	NAV1
oar-miR-29b	DDI2
oar-miR-377-5p	SYT1
oar-miR-377-5p	VPS8
oar-miR-377-5p	ENSOARG00000017270
oar-miR-409-5p	HNRNPM
oar-miR-409-5p	ENSOARG00000001339
oar-miR-431	SPTLC2
oar-miR-431	MTMR3
oar-miR-431	CDHR5
oar-miR-431	MPND
oar-miR-431	FDXR
oar-miR-431	ERC1
oar-miR-431	C4orf54
oar-miR-431	GLB1
oar-miR-431	CD34
oar-miR-431	DDX59
oar-miR-431	LMO3
oar-miR-431	RTN4R
oar-miR-431	FGF12
oar-miR-431	ZNF831
oar-miR-431	MASP1
oar-miR-431	ENSOARG00000005813
oar-miR-431	ENSOARG00000006223
oar-miR-431	ENSOARG00000010725
oar-miR-431	ENSOARG00000010889
oar-miR-431	ENSOARG00000014639
oar-miR-431	ENSOARG00000016401
oar-miR-431	ENSOARG00000020666
oar-miR-433-3p	COPS5
oar-miR-433-3p	NIBAN1
oar-miR-433-3p	SESN3
oar-miR-433-3p	CCDC22
oar-miR-433-3p	HSD11B1
oar-miR-433-3p	SPATA6L
oar-miR-433-3p	KANSL3
oar-miR-433-3p	ENSOARG00000000518
oar-miR-433-3p	ENSOARG00000004918
oar-miR-487b-3p	IRS1
oar-miR-487b-3p	PAK7
oar-miR-543-3p	KPNB1
oar-miR-99a	SMAD5
oar-miR-99a	KRT23
oar-miR-99a	WNT7B
oar-miR-99a	FGF14
